# Supplementary material for: N-[(E)-Anthracen-9-yl­methyl­idene]-3,4-dimethyl-1,2-oxazol-5-amine
Source: Acta Crystallogr Sect E Struct Rep Online. 2011 Nov 30;67(Pt 12):o3487. doi: 10.1107/S1600536811050471 (PMC3239111; doi:10.1107/S1600536811050471)
Supplement: Supplementary file 1 [file e-67-o3487-sup1.cif]

##############################################################################
#                                                                            #
# This CIF contains the data in a paper accepted for publication in          #
# Acta Crystallographica Section E. It conforms to the requirements of       #
# Notes for Authors for Acta Crystallographica Section E, and has been       #
# peer reviewed under the auspices of the IUCr Commission on Journals.       #
#                                                                            #
# Full details of the Crystallographic Information File format               #
# are given in the paper "The Crystallographic Information File (CIF):       #
# a New Standard Archive File for Crystallography" by S. R. Hall, F. H.      #
# Allen and I. D. Brown [Acta Cryst. (1991), A47, 655-685].                  #
#                                                                            #
# The current version of the core CIF dictionary is obtainable from          #
# ftp://ftp.iucr.org/pub/cif_core.dic.                                       #
#                                                                            #
# Software is freely available for graphical display of the structure(s)     #
# in this CIF. For information consult the CIF software page                 #
# http://www.iucr.org/resources/cif/software.                                #
#                                                                            #
# This file may be used for bona fide research purposes within the           #
# scientific community so long as proper attribution is given to the journal # 
# article from which it was obtained.                                        #
#                                                                            #
##############################################################################
data_global
_audit_creation_method     ?
_journal_date_recd_electronic     2011-11-04
_journal_date_accepted     2011-11-24
_journal_name_full     'Acta Crystallographica, Section E'
_journal_year     2011
_journal_volume     67
_journal_issue     12
_journal_page_first     o3487
_journal_page_last     o3487
_journal_paper_category     QO
_journal_paper_doi     10.1107/S1600536811050471
_journal_coeditor_code     FK2045
_publ_contact_author
;
Muhammad Nawaz Tahir
University of Sargodha
Department of Physics
Sargodha
Pakistan
;
_publ_contact_author_email     'dmntahir_uos@yahoo.com'
_publ_contact_author_fax     '0092 48 32 22 121'
_publ_contact_author_phone     '0092 48 92 30 914'
_publ_section_title
;
<i>N</i>-[(<i>E</i>)-Anthracen-9-ylmethylidene]-3,4-dimethyl-1,2-oxazol-5-amine
;
loop_
    _publ_author_name
    _publ_author_address
    'Abdullah M. Asiri'
;
Department of Chemistry
Faculty of Science
King Abdulaziz University
Jeddah 21589
PO Box 80203
Saudi Arabia
The Center of Excellence for Advanced Materials Reesrch
King Abdulaziz University
Jeddah 21589
PO Box 80203
Saudi Arabia
;
    'Salman A. Khan'
;
Department of Chemistry
Faculty of Science
King Abdulaziz University
Jeddah 21589
PO Box 80203
Saudi Arabia
;
    'Abdulrahman O. Al-Youbi'
;
Department of Chemistry
Faculty of Science
King Abdulaziz University
Jeddah 21589
PO Box 80203
Saudi Arabia
;
    'Tahir, M. Nawaz'
;
University of Sargodha
Department of Physics
Sargodha
Pakistan
;
data_I
_audit_creation_method     SHELXL-97
_chemical_name_systematic
;
<i>N</i>-[(<i>E</i>)-Anthracen-9-ylmethylidene]-3,4-dimethyl-1,2-oxazol-5-amine
;
_chemical_name_common     ?
_chemical_formula_moiety     'C20 H16 N2 O'
_chemical_formula_sum     'C20 H16 N2 O'
_chemical_formula_iupac     'C20 H16 N2 O'
_chemical_formula_weight     300.35
_symmetry_cell_setting     monoclinic
_symmetry_space_group_name_H-M     'C 2/c'
_symmetry_space_group_name_Hall     '-C 2yc'
loop_
    _symmetry_equiv_pos_site_id
    _symmetry_equiv_pos_as_xyz
    1 x,y,z
    2 -x,y,1/2-z
    3 -x,-y,-z
    4 x,-y,1/2+z
    5 1/2+x,1/2+y,z
    6 1/2-x,1/2+y,1/2-z
    7 1/2-x,1/2-y,-z
    8 1/2+x,1/2-y,1/2+z
_cell_length_a     22.4919(14)
_cell_length_b     6.1666(4)
_cell_length_c     22.6801(13)
_cell_angle_alpha     90
_cell_angle_beta     102.015(2)
_cell_angle_gamma     90
_cell_volume     3076.8(3)
_cell_formula_units_Z     8
_cell_measurement_reflns_used     2381
_cell_measurement_theta_min     1.85
_cell_measurement_theta_max     26.49
_cell_measurement_temperature     296(2)
_exptl_crystal_description     prism
_exptl_crystal_colour     red
_exptl_crystal_size_max     0.32
_exptl_crystal_size_mid     0.24
_exptl_crystal_size_min     0.22
_exptl_crystal_density_diffrn     1.297
_exptl_crystal_density_meas     ?
_exptl_crystal_density_method     'not measured'
_exptl_crystal_F_000     1264
_exptl_absorpt_coefficient_mu     0.081
_exptl_absorpt_correction_type     multi-scan
_exptl_absorpt_process_details     '(SADABS; Sheldrick, 2004)'
_exptl_absorpt_correction_T_min     0.975
_exptl_absorpt_correction_T_max     0.980
_exptl_special_details     ' '
_diffrn_ambient_temperature     296(2)
_diffrn_radiation_type     MoK\a
_diffrn_radiation_wavelength     0.71073
_diffrn_radiation_source     'fine-focus sealed tube'
_diffrn_radiation_monochromator     graphite
_diffrn_measurement_device_type     'Bruker KAPPA APEXII CCD'
_diffrn_measurement_method     \w
_diffrn_detector_area_resol_mean     8.10
_diffrn_reflns_number     12925
_diffrn_reflns_av_R_equivalents     0.0277
_diffrn_reflns_av_sigmaI/netI     0.0259
_diffrn_reflns_theta_min     1.85
_diffrn_reflns_theta_max     26.49
_diffrn_reflns_theta_full     26.49
_diffrn_measured_fraction_theta_max     0.999
_diffrn_measured_fraction_theta_full     0.999
_diffrn_reflns_limit_h_min     -28
_diffrn_reflns_limit_h_max     27
_diffrn_reflns_limit_k_min     -7
_diffrn_reflns_limit_k_max     7
_diffrn_reflns_limit_l_min     -23
_diffrn_reflns_limit_l_max     28
_diffrn_standards_number     0
_diffrn_standards_interval_count     ?
_diffrn_standards_interval_time     ?
_diffrn_standards_decay_%     ?
_refine_special_details
;
Refinement of <i>F</i>^2^ against ALL reflections. The weighted <i>R</i>-factor
<i>wR</i> and goodness of fit <i>S</i> are based on <i>F</i>^2^, conventional
<i>R</i>-factors <i>R</i> are based on <i>F</i>, with <i>F</i> set to zero for
negative <i>F</i>^2^. The threshold expression of <i>F</i>^2^ >
\s(<i>F</i>^2^) is used only for calculating <i>R</i>-factors(gt) <i>etc</i>.
and is not relevant to the choice of reflections for refinement.
<i>R</i>-factors based on <i>F</i>^2^ are statistically about twice as large
as those based on <i>F</i>, and <i>R</i>- factors based on ALL data will be
even larger.
;
_reflns_number_total     3193
_reflns_number_gt     2381
_reflns_threshold_expression     I>2\s(I)
_refine_ls_structure_factor_coef     Fsqd
_refine_ls_matrix_type     full
_refine_ls_R_factor_all     0.0633
_refine_ls_R_factor_gt     0.0442
_refine_ls_wR_factor_gt     0.1155
_refine_ls_wR_factor_ref     0.1296
_refine_ls_goodness_of_fit_ref     1.035
_refine_ls_restrained_S_all     1.035
_refine_ls_number_reflns     3193
_refine_ls_number_parameters     210
_refine_ls_number_restraints     0
_refine_ls_hydrogen_treatment     constr
_refine_ls_weighting_scheme     calc
_refine_ls_weighting_details
         'calc w=1/[\s^2^(Fo^2^)+(0.0637P)^2^+1.2672P] where P=(Fo^2^+2Fc^2^)/3'
_atom_sites_solution_hydrogens     'geom and difmap'
_atom_sites_solution_primary     direct
_atom_sites_solution_secondary     difmap
_refine_ls_shift/su_max     0.000
_refine_ls_shift/su_mean     0.000
_refine_diff_density_max     0.263
_refine_diff_density_min     -0.208
loop_
    _atom_type_symbol
    _atom_type_description
    _atom_type_scat_dispersion_real
    _atom_type_scat_dispersion_imag
    _atom_type_scat_source
    'C' 'C' 0.0033 0.0016
                         'International Tables Vol C Tables 4.2.6.8 and 6.1.1.4'
    'H' 'H' 0.0000 0.0000
                         'International Tables Vol C Tables 4.2.6.8 and 6.1.1.4'
    'N' 'N' 0.0061 0.0033
                         'International Tables Vol C Tables 4.2.6.8 and 6.1.1.4'
    'O' 'O' 0.0106 0.0060
                         'International Tables Vol C Tables 4.2.6.8 and 6.1.1.4'
_computing_data_collection     'APEX2 (Bruker, 2009)'
_computing_cell_refinement     'SAINT (Bruker, 2009)'
_computing_data_reduction     'SAINT (Bruker, 2009)'
_computing_structure_solution     'SHELXS97 (Sheldrick, 2008)'
_computing_structure_refinement     'SHELXL97 (Sheldrick, 2008)'
_computing_molecular_graphics
                  'ORTEP-3 for Windows (Farrugia, 1997) and PLATON (Spek, 2009)'
_computing_publication_material
;
WinGX (Farrugia, 1999) and PLATON (Spek, 2009)
;
loop_
    _atom_site_type_symbol
    _atom_site_label
    _atom_site_fract_x
    _atom_site_fract_y
    _atom_site_fract_z
    _atom_site_U_iso_or_equiv
    _atom_site_thermal_displace_type
    _atom_site_calc_flag
    _atom_site_refinement_flags
    _atom_site_occupancy
    _atom_site_disorder_assembly
    _atom_site_disorder_group
    O O1 0.09676(5) 0.50025(19) 0.05196(5) 0.0516(4) Uani . . 1.000 . -16
    N N1 0.10276(6) 0.2014(2) 0.11940(6) 0.0459(4) Uani . . 1.000 . -16
    N N2 0.05953(7) 0.6861(3) 0.03694(7) 0.0584(5) Uani . . 1.000 . -16
    C C1 0.16650(6) -0.1894(3) 0.17670(6) 0.0379(4) Uani . . 1.000 . -16
    C C2 0.12182(7) -0.1253(3) 0.20964(7) 0.0486(5) Uani . . 1.000 . -16
    C C3 0.10875(8) -0.2518(3) 0.25450(8) 0.0580(6) Uani . . 1.000 . -16
    C C4 0.13754(8) -0.4522(3) 0.26932(8) 0.0606(7) Uani . . 1.000 . -16
    C C5 0.17975(8) -0.5201(3) 0.23969(8) 0.0528(6) Uani . . 1.000 . -16
    C C6 0.19672(7) -0.3919(3) 0.19346(7) 0.0403(5) Uani . . 1.000 . -16
    C C7 0.24311(7) -0.4589(3) 0.16590(7) 0.0429(5) Uani . . 1.000 . -16
    C C8 0.26386(7) -0.3322(3) 0.12393(6) 0.0393(5) Uani . . 1.000 . -16
    C C9 0.31446(7) -0.3980(3) 0.09933(7) 0.0497(6) Uani . . 1.000 . -16
    C C10 0.33622(8) -0.2712(3) 0.06009(8) 0.0556(6) Uani . . 1.000 . -16
    C C11 0.30869(8) -0.0702(3) 0.04332(8) 0.0554(6) Uani . . 1.000 . -16
    C C12 0.25992(7) -0.0016(3) 0.06472(7) 0.0476(5) Uani . . 1.000 . -16
    C C13 0.23446(6) -0.1286(2) 0.10601(6) 0.0365(5) Uani . . 1.000 . -16
    C C14 0.18386(6) -0.0631(2) 0.13028(6) 0.0356(4) Uani . . 1.000 . -16
    C C15 0.15128(7) 0.1314(2) 0.10573(7) 0.0398(5) Uani . . 1.000 . -16
    C C16 0.07545(7) 0.3889(3) 0.09501(7) 0.0415(5) Uani . . 1.000 . -16
    C C17 0.02670(7) 0.4911(3) 0.10808(7) 0.0447(5) Uani . . 1.000 . -16
    C C18 0.01918(7) 0.6751(3) 0.07070(8) 0.0501(6) Uani . . 1.000 . -16
    C C19 -0.02801(9) 0.8473(3) 0.06716(10) 0.0733(8) Uani . . 1.000 . -16
    C C20 -0.00958(9) 0.4243(4) 0.15280(9) 0.0675(7) Uani . . 1.000 . -16
    H H2 0.10126 0.00518 0.20030 0.0584 Uiso . . 1.000 . -16
    H H3 0.08009 -0.20426 0.27582 0.0696 Uiso . . 1.000 . -16
    H H4 0.12735 -0.53754 0.29956 0.0728 Uiso . . 1.000 . -16
    H H5 0.19841 -0.65363 0.24946 0.0633 Uiso . . 1.000 . -16
    H H7 0.26093 -0.59368 0.17593 0.0515 Uiso . . 1.000 . -16
    H H9 0.33285 -0.53105 0.11056 0.0596 Uiso . . 1.000 . -16
    H H10 0.36913 -0.31682 0.04434 0.0667 Uiso . . 1.000 . -16
    H H11 0.32424 0.01809 0.01692 0.0666 Uiso . . 1.000 . -16
    H H12 0.24256 0.13187 0.05217 0.0571 Uiso . . 1.000 . -16
    H H15 0.16724 0.21079 0.07779 0.0478 Uiso . . 1.000 . -16
    H H19A -0.02371 0.91685 0.10569 0.1099 Uiso . . 1.000 . -16
    H H19B -0.06768 0.78325 0.05612 0.1099 Uiso . . 1.000 . -16
    H H19C -0.02301 0.95261 0.03740 0.1099 Uiso . . 1.000 . -16
    H H20A 0.00725 0.29388 0.17266 0.1013 Uiso . . 1.000 . -16
    H H20B -0.05088 0.39842 0.13254 0.1013 Uiso . . 1.000 . -16
    H H20C -0.00855 0.53733 0.18209 0.1013 Uiso . . 1.000 . -16
loop_
    _atom_site_aniso_label
    _atom_site_aniso_U_11
    _atom_site_aniso_U_22
    _atom_site_aniso_U_33
    _atom_site_aniso_U_12
    _atom_site_aniso_U_13
    _atom_site_aniso_U_23
    O1 0.0536(7) 0.0504(7) 0.0565(7) 0.0142(5) 0.0243(5) 0.0109(5)
    N1 0.0428(7) 0.0438(8) 0.0535(8) 0.0056(6) 0.0158(6) 0.0045(6)
    N2 0.0621(9) 0.0510(9) 0.0640(10) 0.0189(7) 0.0177(8) 0.0137(7)
    C1 0.0335(7) 0.0412(8) 0.0383(8) -0.0033(6) 0.0061(6) -0.0001(6)
    C2 0.0451(9) 0.0550(10) 0.0495(9) 0.0033(8) 0.0184(7) 0.0062(8)
    C3 0.0509(10) 0.0745(13) 0.0539(10) -0.0015(9) 0.0232(8) 0.0084(9)
    C4 0.0559(11) 0.0746(13) 0.0533(10) -0.0048(10) 0.0157(8) 0.0243(10)
    C5 0.0492(10) 0.0527(10) 0.0539(10) -0.0015(8) 0.0051(8) 0.0167(8)
    C6 0.0380(8) 0.0401(9) 0.0403(8) -0.0045(7) 0.0022(6) 0.0036(7)
    C7 0.0411(8) 0.0374(8) 0.0472(9) 0.0045(7) 0.0021(7) 0.0024(7)
    C8 0.0360(8) 0.0410(9) 0.0394(8) 0.0027(6) 0.0043(6) -0.0051(7)
    C9 0.0426(9) 0.0536(10) 0.0522(10) 0.0125(8) 0.0085(7) -0.0051(8)
    C10 0.0421(9) 0.0734(13) 0.0548(10) 0.0113(9) 0.0180(8) -0.0067(9)
    C11 0.0489(10) 0.0699(12) 0.0530(10) 0.0021(9) 0.0232(8) 0.0059(9)
    C12 0.0455(9) 0.0513(10) 0.0489(9) 0.0067(8) 0.0168(7) 0.0078(8)
    C13 0.0341(8) 0.0395(9) 0.0356(7) 0.0008(6) 0.0064(6) -0.0028(6)
    C14 0.0329(7) 0.0372(8) 0.0368(7) 0.0000(6) 0.0076(6) -0.0010(6)
    C15 0.0392(8) 0.0405(9) 0.0429(8) 0.0026(7) 0.0157(6) 0.0023(7)
    C16 0.0407(8) 0.0419(9) 0.0437(8) 0.0021(7) 0.0132(7) 0.0006(7)
    C17 0.0396(8) 0.0453(9) 0.0507(9) 0.0041(7) 0.0127(7) -0.0054(7)
    C18 0.0442(9) 0.0495(10) 0.0553(10) 0.0090(8) 0.0077(8) -0.0045(8)
    C19 0.0640(13) 0.0621(13) 0.0937(16) 0.0253(10) 0.0162(11) -0.0007(11)
    C20 0.0554(11) 0.0771(14) 0.0791(13) 0.0055(10) 0.0347(10) -0.0032(11)
_geom_special_details
;
Bond distances, angles <i>etc</i>. have been calculated using the rounded
fractional coordinates. All su's are estimated from the variances of the
(full) variance-covariance matrix. The cell e.s.d.'s are taken into account in
the estimation of distances, angles and torsion angles
;
loop_
    _geom_bond_atom_site_label_1
    _geom_bond_atom_site_label_2
    _geom_bond_site_symmetry_1
    _geom_bond_site_symmetry_2
    _geom_bond_distance
    _geom_bond_publ_flag
    O1 N2 . . 1.418(2) no
    O1 C16 . . 1.360(2) no
    N1 C15 . . 1.271(2) no
    N1 C16 . . 1.371(2) no
    N2 C18 . . 1.305(2) no
    C1 C2 . . 1.427(2) no
    C1 C6 . . 1.435(3) no
    C1 C14 . . 1.428(2) no
    C2 C3 . . 1.362(2) no
    C3 C4 . . 1.403(3) no
    C4 C5 . . 1.339(3) no
    C5 C6 . . 1.427(2) no
    C6 C7 . . 1.386(2) no
    C7 C8 . . 1.385(2) no
    C8 C9 . . 1.427(2) no
    C8 C13 . . 1.438(2) no
    C9 C10 . . 1.351(2) no
    C10 C11 . . 1.402(3) no
    C11 C12 . . 1.356(2) no
    C12 C13 . . 1.429(2) no
    C13 C14 . . 1.4220(19) no
    C14 C15 . . 1.4545(19) no
    C16 C17 . . 1.350(2) no
    C17 C18 . . 1.405(3) no
    C17 C20 . . 1.486(3) no
    C18 C19 . . 1.492(3) no
    C2 H2 . . 0.9300 no
    C3 H3 . . 0.9300 no
    C4 H4 . . 0.9300 no
    C5 H5 . . 0.9300 no
    C7 H7 . . 0.9300 no
    C9 H9 . . 0.9300 no
    C10 H10 . . 0.9300 no
    C11 H11 . . 0.9300 no
    C12 H12 . . 0.9300 no
    C15 H15 . . 0.9300 no
    C19 H19A . . 0.9600 no
    C19 H19B . . 0.9600 no
    C19 H19C . . 0.9600 no
    C20 H20A . . 0.9600 no
    C20 H20B . . 0.9600 no
    C20 H20C . . 0.9600 no
loop_
    _geom_angle_atom_site_label_1
    _geom_angle_atom_site_label_2
    _geom_angle_atom_site_label_3
    _geom_angle_site_symmetry_1
    _geom_angle_site_symmetry_2
    _geom_angle_site_symmetry_3
    _geom_angle
    _geom_angle_publ_flag
    N2 O1 C16 . . . 107.56(12) no
    C15 N1 C16 . . . 121.58(14) no
    O1 N2 C18 . . . 105.36(15) no
    C2 C1 C6 . . . 116.67(14) no
    C2 C1 C14 . . . 124.43(15) no
    C6 C1 C14 . . . 118.88(13) no
    C1 C2 C3 . . . 121.16(16) no
    C2 C3 C4 . . . 121.52(17) no
    C3 C4 C5 . . . 119.68(17) no
    C4 C5 C6 . . . 121.43(17) no
    C1 C6 C5 . . . 119.50(15) no
    C1 C6 C7 . . . 119.97(15) no
    C5 C6 C7 . . . 120.51(16) no
    C6 C7 C8 . . . 122.32(17) no
    C7 C8 C9 . . . 121.24(16) no
    C7 C8 C13 . . . 119.07(14) no
    C9 C8 C13 . . . 119.68(14) no
    C8 C9 C10 . . . 121.40(17) no
    C9 C10 C11 . . . 119.36(17) no
    C10 C11 C12 . . . 121.53(17) no
    C11 C12 C13 . . . 121.87(16) no
    C8 C13 C12 . . . 116.13(13) no
    C8 C13 C14 . . . 119.78(12) no
    C12 C13 C14 . . . 124.07(12) no
    C1 C14 C13 . . . 119.62(12) no
    C1 C14 C15 . . . 122.60(13) no
    C13 C14 C15 . . . 117.78(12) no
    N1 C15 C14 . . . 125.21(14) no
    O1 C16 N1 . . . 121.36(14) no
    O1 C16 C17 . . . 110.22(15) no
    N1 C16 C17 . . . 128.42(15) no
    C16 C17 C18 . . . 104.22(14) no
    C16 C17 C20 . . . 127.36(17) no
    C18 C17 C20 . . . 128.41(17) no
    N2 C18 C17 . . . 112.63(16) no
    N2 C18 C19 . . . 120.35(17) no
    C17 C18 C19 . . . 127.02(16) no
    C1 C2 H2 . . . 119.00 no
    C3 C2 H2 . . . 119.00 no
    C2 C3 H3 . . . 119.00 no
    C4 C3 H3 . . . 119.00 no
    C3 C4 H4 . . . 120.00 no
    C5 C4 H4 . . . 120.00 no
    C4 C5 H5 . . . 119.00 no
    C6 C5 H5 . . . 119.00 no
    C6 C7 H7 . . . 119.00 no
    C8 C7 H7 . . . 119.00 no
    C8 C9 H9 . . . 119.00 no
    C10 C9 H9 . . . 119.00 no
    C9 C10 H10 . . . 120.00 no
    C11 C10 H10 . . . 120.00 no
    C10 C11 H11 . . . 119.00 no
    C12 C11 H11 . . . 119.00 no
    C11 C12 H12 . . . 119.00 no
    C13 C12 H12 . . . 119.00 no
    N1 C15 H15 . . . 117.00 no
    C14 C15 H15 . . . 117.00 no
    C18 C19 H19A . . . 109.00 no
    C18 C19 H19B . . . 109.00 no
    C18 C19 H19C . . . 109.00 no
    H19A C19 H19B . . . 109.00 no
    H19A C19 H19C . . . 109.00 no
    H19B C19 H19C . . . 109.00 no
    C17 C20 H20A . . . 109.00 no
    C17 C20 H20B . . . 109.00 no
    C17 C20 H20C . . . 109.00 no
    H20A C20 H20B . . . 109.00 no
    H20A C20 H20C . . . 109.00 no
    H20B C20 H20C . . . 109.00 no
loop_
    _geom_torsion_atom_site_label_1
    _geom_torsion_atom_site_label_2
    _geom_torsion_atom_site_label_3
    _geom_torsion_atom_site_label_4
    _geom_torsion_site_symmetry_1
    _geom_torsion_site_symmetry_2
    _geom_torsion_site_symmetry_3
    _geom_torsion_site_symmetry_4
    _geom_torsion
    _geom_torsion_publ_flag
    C16 O1 N2 C18 . . . . -0.22(18) no
    N2 O1 C16 N1 . . . . -179.18(14) no
    N2 O1 C16 C17 . . . . 0.46(18) no
    C16 N1 C15 C14 . . . . 178.72(14) no
    C15 N1 C16 O1 . . . . 4.6(2) no
    C15 N1 C16 C17 . . . . -174.96(17) no
    O1 N2 C18 C17 . . . . -0.09(19) no
    O1 N2 C18 C19 . . . . 179.65(15) no
    C6 C1 C2 C3 . . . . -0.2(2) no
    C14 C1 C2 C3 . . . . -178.22(15) no
    C2 C1 C6 C5 . . . . 2.0(2) no
    C2 C1 C6 C7 . . . . -176.27(15) no
    C14 C1 C6 C5 . . . . -179.86(15) no
    C14 C1 C6 C7 . . . . 1.8(2) no
    C2 C1 C14 C13 . . . . 171.60(14) no
    C2 C1 C14 C15 . . . . -9.1(2) no
    C6 C1 C14 C13 . . . . -6.3(2) no
    C6 C1 C14 C15 . . . . 172.94(14) no
    C1 C2 C3 C4 . . . . -1.5(3) no
    C2 C3 C4 C5 . . . . 1.3(3) no
    C3 C4 C5 C6 . . . . 0.6(3) no
    C4 C5 C6 C1 . . . . -2.3(3) no
    C4 C5 C6 C7 . . . . 176.03(17) no
    C1 C6 C7 C8 . . . . 3.0(2) no
    C5 C6 C7 C8 . . . . -175.34(16) no
    C6 C7 C8 C9 . . . . 175.57(15) no
    C6 C7 C8 C13 . . . . -3.1(2) no
    C7 C8 C9 C10 . . . . -177.53(16) no
    C13 C8 C9 C10 . . . . 1.1(2) no
    C7 C8 C13 C12 . . . . 177.20(14) no
    C7 C8 C13 C14 . . . . -1.6(2) no
    C9 C8 C13 C12 . . . . -1.5(2) no
    C9 C8 C13 C14 . . . . 179.74(14) no
    C8 C9 C10 C11 . . . . 0.3(3) no
    C9 C10 C11 C12 . . . . -1.3(3) no
    C10 C11 C12 C13 . . . . 0.8(3) no
    C11 C12 C13 C8 . . . . 0.5(2) no
    C11 C12 C13 C14 . . . . 179.27(15) no
    C8 C13 C14 C1 . . . . 6.3(2) no
    C8 C13 C14 C15 . . . . -173.06(13) no
    C12 C13 C14 C1 . . . . -172.43(14) no
    C12 C13 C14 C15 . . . . 8.3(2) no
    C1 C14 C15 N1 . . . . -4.8(2) no
    C13 C14 C15 N1 . . . . 174.48(14) no
    O1 C16 C17 C18 . . . . -0.49(19) no
    O1 C16 C17 C20 . . . . -179.47(17) no
    N1 C16 C17 C18 . . . . 179.11(17) no
    N1 C16 C17 C20 . . . . 0.1(3) no
    C16 C17 C18 N2 . . . . 0.4(2) no
    C16 C17 C18 C19 . . . . -179.36(18) no
    C20 C17 C18 N2 . . . . 179.32(18) no
    C20 C17 C18 C19 . . . . -0.4(3) no
loop_
    _geom_hbond_atom_site_label_D
    _geom_hbond_atom_site_label_H
    _geom_hbond_atom_site_label_A
    _geom_hbond_site_symmetry_A
    _geom_hbond_distance_DH
    _geom_hbond_distance_HA
    _geom_hbond_distance_DA
    _geom_hbond_angle_DHA
    _geom_hbond_publ_flag
    C2 H2 N1 . 0.93 2.20 2.840(2) 125 yes
    C15 H15 O1 . 0.93 2.38 2.7463(18) 103 ?
_iucr_refine_instructions_details
;
TITL NAS3_0m in C2/c
CELL 0.71073 22.4919 6.1666 22.6801 90.000 102.015 90.000
ZERR 8.00 0.0014 0.0004 0.0013 0.000 0.002 0.000
LATT 7
SYMM -x, y, -z+1/2
SFAC C  H  N  O
UNIT 160  128  16  8
L.S. 10
OMIT -3 53
ACTA
BOND $H
HTAB
CONF
LIST 4
FMAP 2
PLAN 10
MPLA 8 N1 N2 O1 C16 C17 C18 C19 C20
MPLA 6 C1 C2 C3 C4 C5 C6
MPLA 6 C8 C9 C10 C11 C12 C13
MPLA C1 C6 C7 C8 C13 C14
MPLA 8 N1 N2 O1 C16 C17 C18 C19 C20
MPLA 6 C8 C9 C10 C11 C12 C13
MPLA 6 C1 C2 C3 C4 C5 C6
MPLA C1 C6 C7 C8 C13 C14
TEMP 23.000
WGHT    0.063700    1.267200
FVAR       0.07589
O1    4    0.096760    0.500253    0.051958    11.00000    0.05355    0.05041 =
         0.05648    0.01089    0.02427    0.01423
N1    3    0.102758    0.201423    0.119396    11.00000    0.04283    0.04381 =
         0.05350    0.00450    0.01575    0.00562
N2    3    0.059526    0.686108    0.036944    11.00000    0.06207    0.05101 =
         0.06397    0.01366    0.01773    0.01889
C1    1    0.166497   -0.189367    0.176698    11.00000    0.03353    0.04116 =
         0.03825   -0.00008    0.00612   -0.00325
C2    1    0.121816   -0.125266    0.209638    11.00000    0.04512    0.05500 =
         0.04950    0.00622    0.01840    0.00331
AFIX  43
H2    2    0.101263    0.005185    0.200304    11.00000   -1.20000
AFIX   0
C3    1    0.108751   -0.251800    0.254504    11.00000    0.05091    0.07446 =
         0.05389    0.00844    0.02317   -0.00152
AFIX  43
H3    2    0.080088   -0.204260    0.275816    11.00000   -1.20000
AFIX   0
C4    1    0.137537   -0.452241    0.269318    11.00000    0.05589    0.07458 =
         0.05334    0.02430    0.01572   -0.00477
AFIX  43
H4    2    0.127353   -0.537542    0.299557    11.00000   -1.20000
AFIX   0
C5    1    0.179747   -0.520062    0.239689    11.00000    0.04922    0.05272 =
         0.05387    0.01671    0.00514   -0.00146
AFIX  43
H5    2    0.198408   -0.653625    0.249457    11.00000   -1.20000
AFIX   0
C6    1    0.196721   -0.391919    0.193463    11.00000    0.03795    0.04006 =
         0.04030    0.00359    0.00222   -0.00454
C7    1    0.243111   -0.458933    0.165903    11.00000    0.04106    0.03736 =
         0.04715    0.00238    0.00206    0.00454
AFIX  43
H7    2    0.260931   -0.593681    0.175934    11.00000   -1.20000
AFIX   0
C8    1    0.263856   -0.332151    0.123929    11.00000    0.03597    0.04099 =
         0.03939   -0.00512    0.00434    0.00270
C9    1    0.314462   -0.398027    0.099334    11.00000    0.04264    0.05358 =
         0.05217   -0.00511    0.00852    0.01246
AFIX  43
H9    2    0.332850   -0.531046    0.110562    11.00000   -1.20000
AFIX   0
C10   1    0.336217   -0.271244    0.060089    11.00000    0.04212    0.07338 =
         0.05476   -0.00668    0.01800    0.01134
AFIX  43
H10   2    0.369135   -0.316817    0.044338    11.00000   -1.20000
AFIX   0
C11   1    0.308690   -0.070237    0.043325    11.00000    0.04891    0.06993 =
         0.05300    0.00592    0.02317    0.00208
AFIX  43
H11   2    0.324240    0.018087    0.016917    11.00000   -1.20000
AFIX   0
C12   1    0.259920   -0.001618    0.064722    11.00000    0.04552    0.05125 =
         0.04890    0.00777    0.01684    0.00674
AFIX  43
H12   2    0.242559    0.131872    0.052166    11.00000   -1.20000
AFIX   0
C13   1    0.234461   -0.128627    0.106008    11.00000    0.03409    0.03946 =
         0.03563   -0.00280    0.00643    0.00075
C14   1    0.183864   -0.063066    0.130276    11.00000    0.03292    0.03715 =
         0.03683   -0.00104    0.00763   -0.00002
C15   1    0.151282    0.131358    0.105728    11.00000    0.03917    0.04046 =
         0.04288    0.00229    0.01565    0.00260
AFIX  43
H15   2    0.167235    0.210786    0.077787    11.00000   -1.20000
AFIX   0
C16   1    0.075452    0.388915    0.095009    11.00000    0.04073    0.04186 =
         0.04371    0.00060    0.01316    0.00214
C17   1    0.026698    0.491051    0.108082    11.00000    0.03964    0.04530 =
         0.05065   -0.00536    0.01268    0.00412
C18   1    0.019184    0.675060    0.070703    11.00000    0.04418    0.04947 =
         0.05532   -0.00449    0.00774    0.00900
C19   1   -0.028010    0.847297    0.067163    11.00000    0.06404    0.06205 =
         0.09368   -0.00066    0.01623    0.02533
AFIX 137
H19A  2   -0.023709    0.916854    0.105689    11.00000   -1.50000
H19B  2   -0.067676    0.783253    0.056122    11.00000   -1.50000
H19C  2   -0.023014    0.952612    0.037401    11.00000   -1.50000
AFIX   0
C20   1   -0.009584    0.424260    0.152798    11.00000    0.05542    0.07708 =
         0.07905   -0.00318    0.03466    0.00549
AFIX 137
H20A  2    0.007246    0.293877    0.172656    11.00000   -1.50000
H20B  2   -0.050881    0.398425    0.132536    11.00000   -1.50000
H20C  2   -0.008555    0.537333    0.182088    11.00000   -1.50000
HKLF 4 1 1 0 0 0 1 0 0 0 1
REM  NAS3_0m in C2/c
REM R1 =  0.0442 for   2381 Fo > 4sig(Fo)  and  0.0633 for all   3193 data
REM    210 parameters refined using      0 restraints
END
WGHT      0.0637      1.2673
REM Highest difference peak  0.263,  deepest hole -0.208,  1-sigma level  0.037
Q1    1   0.1449  0.2093  0.0522  11.00000  0.05    0.26
Q2    1   0.2485 -0.2369  0.1136  11.00000  0.05    0.17
Q3    1   0.1777 -0.1201  0.1572  11.00000  0.05    0.17
Q4    1  -0.0536  0.8255  0.1005  11.00000  0.05    0.16
Q5    1   0.2017 -0.1181  0.1064  11.00000  0.05    0.15
Q6    1   0.1848 -0.2799  0.1931  11.00000  0.05    0.15
Q7    1   0.2815 -0.3746  0.1053  11.00000  0.05    0.14
Q8    1   0.1529 -0.1329  0.1997  11.00000  0.05    0.14
Q9    1   0.2503 -0.3932  0.1389  11.00000  0.05    0.14
Q10   1  -0.0055  1.0124  0.0683  11.00000  0.05    0.13
;
