# Supplementary material for: N-[(E)-Anthracen-9-yl­methyl­idene]-3,4-dimethyl-1,2-oxazol-5-amine
Source: Acta Crystallogr Sect E Struct Rep Online. 2011 Nov 30;67(Pt 12):o3487. doi: 10.1107/S1600536811050471 (PMC3239111; doi:10.1107/S1600536811050471)
Supplement: Supplementary file 2 [file e-67-o3487-Isup2.hkl]

#
# h,k,l, Fc-squared, Fo-squared, sigma(Fo-squared) and status flag
#
data_I
_shelx_title ' NAS3_0m in C2/c'
_shelx_refln_list_code          4
_shelx_F_calc_maximum      420.59
_exptl_crystal_F_000      1264.00
_reflns_d_resolution_high  0.7968
 
loop_
 _symmetry_equiv_pos_as_xyz
 'x, y, z'
 '-x, y, -z+1/2'
 'x+1/2, y+1/2, z'
 '-x+1/2, y+1/2, -z+1/2'
 '-x, -y, -z'
 'x, -y, z-1/2'
 '-x+1/2, -y+1/2, -z'
 'x+1/2, -y+1/2, z-1/2'
 
_cell_length_a    22.4919
_cell_length_b     6.1666
_cell_length_c    22.6801
_cell_angle_alpha  90.000
_cell_angle_beta  102.015
_cell_angle_gamma  90.000
 
_shelx_F_squared_multiplier     1.000
 
loop_
 _refln_index_h
 _refln_index_k
 _refln_index_l
 _refln_F_squared_calc
 _refln_F_squared_meas
 _refln_F_squared_sigma
 _refln_observed_status
   2   0   0    11506.18    12077.17    183.03 o
   4   0   0      284.01      340.71     16.79 o
   6   0   0     2705.97     2825.19     36.64 o
   8   0   0     1022.11      970.44     19.55 o
  10   0   0      576.34      467.60     13.26 o
  12   0   0     7567.60     7571.32    123.27 o
  14   0   0     9619.77     9926.70    160.34 o
  16   0   0      693.31      851.35     27.70 o
  18   0   0      479.34      553.63     20.32 o
  20   0   0       17.75       20.53     10.38 o
  22   0   0       93.08       55.56     20.84 o
  24   0   0      870.74      809.13     50.35 o
  26   0   0       29.86        8.68     17.36 o
   1   1   0    19772.12    17882.70    148.25 o
   3   1   0     4876.79     4849.89     39.86 o
   5   1   0      511.43      619.67      7.83 o
   7   1   0     1526.67     1363.35     16.02 o
   9   1   0      998.71      963.02     13.83 o
  11   1   0     1007.27      982.52     16.24 o
  13   1   0        9.82        5.94      3.32 o
  15   1   0      494.28      535.74     12.71 o
  17   1   0      371.16      393.40     12.01 o
  19   1   0      131.52      136.08      9.81 o
  21   1   0      102.02      115.38     26.01 o
  23   1   0       55.24       42.65     14.08 o
  25   1   0        1.78       -5.46      8.55 o
  27   1   0      107.22      114.39     18.47 o
   0   2   0     7634.40     6954.40     95.25 o
   2   2   0     4693.69     4740.90     46.87 o
   4   2   0     4558.13     4712.02     46.94 o
   6   2   0      161.74      188.32      4.77 o
   8   2   0       79.03       64.08      3.49 o
  10   2   0      712.17      780.41     12.00 o
  12   2   0      142.99      146.88      6.60 o
  14   2   0      293.18      285.22     11.72 o
  16   2   0      921.38      952.49     17.98 o
  18   2   0     2695.35     2704.56     54.59 o
  20   2   0        4.58        8.90      6.40 o
  22   2   0      495.82      485.82     25.87 o
  24   2   0       29.74       29.50     10.94 o
  26   2   0        2.79       10.19     10.66 o
   1   3   0     6597.35     7123.13     70.42 o
   3   3   0     8919.71     9537.67     87.75 o
   5   3   0        1.38        1.85      2.45 o
   7   3   0      555.31      507.57      9.41 o
   9   3   0     1595.02     1439.45     19.08 o
  11   3   0       86.93      120.15      6.33 o
  13   3   0      335.34      354.05     13.15 o
  15   3   0     5635.02     5631.84     76.50 o
  17   3   0      173.46      164.12     13.28 o
  19   3   0      340.69      351.07     15.33 o
  21   3   0      242.45      251.36     17.79 o
  23   3   0       69.77       91.09     13.52 o
  25   3   0       61.74       65.94     13.80 o
   0   4   0       14.27       20.76      6.01 o
   2   4   0      144.01      193.29      7.14 o
   4   4   0      596.38      642.67     13.51 o
   6   4   0      366.58      338.57      8.03 o
   8   4   0      159.66      177.08     12.94 o
  10   4   0       60.23       68.43      7.57 o
  12   4   0      231.47      276.60     14.05 o
  14   4   0      880.88      855.11     20.29 o
  16   4   0      313.03      276.84     13.50 o
  18   4   0      113.21      114.62     10.59 o
  20   4   0       36.21       55.06     10.46 o
  22   4   0        0.61       -4.87     13.99 o
   1   5   0      227.30      219.71     14.79 o
   3   5   0       52.51       35.39      7.77 o
   5   5   0       38.59       41.60      6.86 o
   7   5   0       15.64        4.59      7.77 o
   9   5   0       24.17       10.04      5.81 o
  11   5   0      164.73      137.83     17.29 o
  13   5   0        9.28       16.68      7.57 o
  15   5   0       63.52       70.65      9.89 o
  17   5   0       39.06       38.73      9.25 o
  19   5   0      287.63      406.78     54.69 o
  21   5   0       48.81       34.46     15.82 o
   0   6   0      499.05      538.06     26.93 o
   2   6   0       98.14      113.28     11.00 o
   4   6   0      206.68      205.08     13.62 o
   6   6   0      181.06      197.15     13.85 o
   8   6   0      268.74      272.32     16.19 o
  10   6   0      316.54      391.71     19.25 o
  12   6   0       49.59       52.51      8.98 o
  14   6   0      122.35      130.11     12.32 o
  16   6   0      259.24      296.17     22.29 o
   1   7   0       33.35       19.27      8.62 o
   3   7   0       22.25       28.17      8.76 o
   5   7   0        0.47        5.40      8.44 o
   7   7   0       22.96       20.95      9.75 o
   9   7   0       11.70        1.30      9.55 o
  11   7   0      242.60      252.35     17.91 o
 -27   1   1      213.69      207.68     18.64 o
 -25   1   1        2.26        5.21     11.05 o
 -23   1   1       64.04       63.45     14.73 o
 -21   1   1      201.58      214.86     15.55 o
 -19   1   1      642.95      661.60     17.45 o
 -17   1   1       18.16        7.19      4.49 o
 -15   1   1      664.01      673.34     14.75 o
 -13   1   1     1420.93     1555.86     23.48 o
 -11   1   1       60.03       56.36      5.82 o
  -9   1   1       29.76       21.29      3.42 o
  -7   1   1     2854.61     2855.95     29.84 o
  -5   1   1      456.58      486.02      6.79 o
  -3   1   1     3371.74     3223.45     28.32 o
  -1   1   1     4589.62     4137.24     35.39 o
   1   1   1    23163.42    22354.38    169.18 o
   3   1   1    11682.92    11924.19     95.32 o
   5   1   1       81.28       93.14      3.33 o
   7   1   1     4436.60     4065.44     38.70 o
   9   1   1      271.53      214.90      6.07 o
  11   1   1     1354.44     1225.33     19.20 o
  13   1   1      472.50      426.82     10.74 o
  15   1   1      543.04      568.50     13.14 o
  17   1   1      540.88      557.97     14.37 o
  19   1   1      247.49      269.17     13.11 o
  21   1   1       87.19       79.16     12.34 o
  23   1   1       33.70       26.94      9.56 o
  25   1   1       59.56       64.27     12.96 o
  27   1   1        4.89       14.16     10.66 o
 -26   2   1        0.81        8.87     10.46 o
 -24   2   1      161.41      162.71     15.98 o
 -22   2   1      303.87      328.02     20.00 o
 -20   2   1       75.03       78.21      8.68 o
 -18   2   1      146.58      155.99     10.13 o
 -16   2   1      957.07      987.71     18.21 o
 -14   2   1       71.05       84.58      5.58 o
 -12   2   1     1234.42     1235.23     18.21 o
 -10   2   1     1698.74     1721.05     21.06 o
  -8   2   1     2329.07     2314.57     24.48 o
  -6   2   1     1006.25     1027.61     12.95 o
  -4   2   1     3669.78     3723.92     37.73 o
  -2   2   1     4202.32     3833.89     41.04 o
   0   2   1      248.25      218.36      5.09 o
   2   2   1     1104.85     1077.11     13.10 o
   4   2   1     2615.80     2768.11     29.93 o
   6   2   1       79.90       63.91      3.85 o
   8   2   1     2465.02     2422.80     26.92 o
  10   2   1      479.10      519.99      9.47 o
  12   2   1      288.89      267.28      8.08 o
  14   2   1       14.13       22.16      4.43 o
  16   2   1      316.34      315.99     11.34 o
  18   2   1     1598.96     1688.00     31.00 o
  20   2   1     2010.25     2022.87     41.10 o
  22   2   1      180.67      221.46     17.11 o
  24   2   1       60.96       38.97     11.48 o
  26   2   1       21.97       22.24     18.34 o
 -25   3   1       65.18       62.63     13.20 o
 -23   3   1      374.27      420.53     23.94 o
 -21   3   1      101.80      100.53     11.00 o
 -19   3   1        3.87        2.58      6.15 o
 -17   3   1      122.86      169.93     10.80 o
 -15   3   1     1521.02     1415.28     26.98 o
 -13   3   1      461.92      443.87     12.59 o
 -11   3   1     3796.43     3906.91     45.53 o
  -9   3   1     1791.48     1770.62     22.14 o
  -7   3   1       15.98       19.12      3.02 o
  -5   3   1       28.95       43.22      3.41 o
  -3   3   1      227.98      252.16      6.32 o
  -1   3   1     2261.53     2414.77     26.84 o
   1   3   1      454.52      559.95      9.33 o
   3   3   1     5913.22     7060.76     70.10 o
   5   3   1       38.73       61.82      3.77 o
   7   3   1       64.35       97.79      4.82 o
   9   3   1       33.65       55.95      4.03 o
  11   3   1      192.91      198.22      7.20 o
  13   3   1        2.77       -4.20      4.11 o
  15   3   1     1298.23     1320.24     26.19 o
  17   3   1      230.90      233.95     12.03 o
  19   3   1      392.47      409.12     16.79 o
  21   3   1       70.38       84.03     10.38 o
  23   3   1      179.41      205.77     20.67 o
  25   3   1        0.15      -16.15     10.77 o
 -22   4   1       27.40        4.00     10.15 o
 -20   4   1       22.19       21.22      8.62 o
 -18   4   1       34.91       21.39      7.17 o
 -16   4   1       33.67       36.55      8.00 o
 -14   4   1        0.21        7.40      5.59 o
 -12   4   1       38.04       18.69      6.47 o
 -10   4   1      672.91      682.41     20.55 o
  -8   4   1      115.66      134.32      6.78 o
  -6   4   1      138.55      134.24      6.35 o
  -4   4   1     1110.40     1138.86     15.39 o
  -2   4   1       14.06       16.10      3.26 o
   0   4   1      324.75      317.33      7.93 o
   2   4   1     1721.35     1826.15     22.91 o
   4   4   1     2152.42     2466.67     30.92 o
   6   4   1      115.31      130.30      5.83 o
   8   4   1        7.14       10.63      3.89 o
  10   4   1      222.36      240.36     12.75 o
  12   4   1      378.81      422.11     14.38 o
  14   4   1      132.98      129.61      9.56 o
  16   4   1      129.66      120.55     10.84 o
  18   4   1       11.68        0.94      6.45 o
  20   4   1       10.46       21.59      8.78 o
  22   4   1       40.53       29.14     11.59 o
 -21   5   1       31.03       25.35     20.84 o
 -19   5   1       36.21       46.59     14.58 o
 -17   5   1        7.76        5.58      9.52 o
 -15   5   1        2.48        4.60      7.34 o
 -13   5   1        3.97        2.62      6.43 o
 -11   5   1       20.07       27.14     11.84 o
  -9   5   1       56.05       62.05      8.55 o
  -7   5   1      286.80      314.29     15.11 o
  -5   5   1       10.99       18.99      6.26 o
  -3   5   1      223.05      209.40     11.87 o
  -1   5   1      136.22      162.15     10.62 o
   1   5   1       15.75       10.56      5.82 o
   3   5   1      145.38      179.16     11.05 o
   5   5   1      722.84      653.65     22.56 o
   7   5   1       64.74       47.68     10.28 o
   9   5   1       36.20       30.78      6.57 o
  11   5   1       82.11       78.53      9.75 o
  13   5   1      124.46      109.18     11.70 o
  15   5   1        3.31       -6.52      6.86 o
  17   5   1       17.64        8.06      9.92 o
  19   5   1       97.32       99.08     22.07 o
 -16   6   1       47.64       38.65     15.45 o
 -14   6   1       12.79       19.29      8.33 o
 -12   6   1        0.25        1.84      7.32 o
 -10   6   1       87.06       80.72     11.05 o
  -8   6   1     1893.46     1866.39     39.49 o
  -6   6   1     1026.88     1026.19     27.08 o
  -4   6   1      196.04      208.75     13.81 o
  -2   6   1        1.80        2.35      7.34 o
   0   6   1       26.07       28.45      8.77 o
   2   6   1      100.43      107.06     11.78 o
   4   6   1      252.85      229.53     13.85 o
   6   6   1      721.65      626.72     20.84 o
   8   6   1       41.37       24.51      8.62 o
  10   6   1       17.85       13.15      8.38 o
  12   6   1       37.15       56.17     11.78 o
  14   6   1        0.26       -0.48     10.22 o
  16   6   1       29.57       37.08     12.50 o
 -11   7   1       72.08       67.12     14.46 o
  -9   7   1      254.05      263.79     17.78 o
  -7   7   1       43.32       46.34     13.88 o
  -5   7   1       44.69       56.82     10.36 o
  -3   7   1        0.67       -7.86      7.52 o
  -1   7   1        2.63       -0.02      8.52 o
   1   7   1       37.47       34.47     11.46 o
   3   7   1       18.18       36.10     11.03 o
   5   7   1       59.04       56.15     10.77 o
   7   7   1       12.95       15.92     10.78 o
   9   7   1       40.42       52.65     11.12 o
  11   7   1       85.75       82.45     15.35 o
 -26   0   2      133.51       78.14     24.31 o
 -24   0   2      471.58      461.87     43.41 o
 -22   0   2        0.81       20.84     15.63 o
 -20   0   2       89.80       90.07     32.99 o
 -18   0   2      552.41      611.89     20.60 o
 -16   0   2     1227.85     1129.87     27.72 o
 -14   0   2      548.29      673.74     19.31 o
 -12   0   2     3766.55     4162.97     71.83 o
 -10   0   2     3011.91     3233.95     48.59 o
  -8   0   2    13210.22    12434.56    167.92 o
  -6   0   2     7330.71     6679.47     91.11 o
  -4   0   2    33466.35    30034.66    396.08 o
  -2   0   2    78622.16    64702.97   2570.82 o
   2   0   2     7703.05     7202.59     73.46 o
   4   0   2     1937.93     2186.41     28.26 o
   6   0   2      460.43      369.21      8.81 o
   8   0   2      439.69      468.29     10.83 o
  10   0   2       92.94      130.76      7.27 o
  12   0   2       91.23      100.36     12.60 o
  14   0   2      545.40      552.23     17.57 o
  16   0   2      713.71      773.27     22.92 o
  18   0   2        2.85       -2.89      8.73 o
  20   0   2       11.23       -4.34     11.29 o
  22   0   2       64.28       86.82     24.31 o
  24   0   2       19.78        5.21     15.63 o
  26   0   2       50.11       71.21     19.10 o
 -27   1   2      184.64      182.06     22.69 o
 -25   1   2        1.66       -5.67     11.62 o
 -23   1   2      317.63      303.73     25.15 o
 -21   1   2       62.75       62.94     10.66 o
 -19   1   2        1.62       -2.08      4.66 o
 -17   1   2      125.48      139.04      7.84 o
 -15   1   2       49.60       43.15      5.08 o
 -13   1   2      472.02      497.13     11.14 o
 -11   1   2     1229.78     1408.03     19.37 o
  -9   1   2       58.67       81.91      5.99 o
  -7   1   2     1565.48     1231.92     14.79 o
  -5   1   2      252.13      299.18      5.46 o
  -3   1   2     6812.33     6222.55     56.11 o
  -1   1   2       90.86       76.41      2.12 o
   1   1   2      808.19      844.26      7.56 o
   3   1   2      163.97      109.05      4.37 o
   5   1   2    34348.52    32762.59    287.09 o
   7   1   2     4924.94     4778.85     47.63 o
   9   1   2     1113.11     1088.66     14.25 o
  11   1   2       14.31       25.16      3.94 o
  13   1   2      477.02      489.78     11.45 o
  15   1   2      673.66      718.03     15.02 o
  17   1   2       96.20       99.14      6.58 o
  19   1   2      280.66      280.04     14.96 o
  21   1   2       11.21        7.54      8.77 o
  23   1   2       94.74       65.89     12.25 o
  25   1   2       20.58       14.11     10.33 o
 -26   2   2        4.51        7.88      9.62 o
 -24   2   2       72.31       77.12     13.67 o
 -22   2   2      114.65      103.22     10.94 o
 -20   2   2       41.32       34.90      8.08 o
 -18   2   2        1.16       -8.73      5.82 o
 -16   2   2      396.28      406.10     11.96 o
 -14   2   2      188.50      174.45      8.07 o
 -12   2   2       73.97       80.43      5.57 o
 -10   2   2     2703.34     2858.12     31.66 o
  -8   2   2      222.14      277.45      6.46 o
  -6   2   2     1805.68     1492.66     20.12 o
  -4   2   2      166.09      104.44      3.96 o
  -2   2   2       11.97       15.44      2.01 o
   0   2   2      319.11      374.83      5.86 o
   2   2   2       15.82       22.12      2.25 o
   4   2   2      453.37      477.27      7.71 o
   6   2   2     5673.80     5952.07     74.42 o
   8   2   2      435.71      420.79      9.41 o
  10   2   2     2113.73     2078.92     24.52 o
  12   2   2        0.01        1.10      2.88 o
  14   2   2      886.71      976.35     22.04 o
  16   2   2      142.61      149.00      8.53 o
  18   2   2        7.57       23.76      6.81 o
  20   2   2      637.39      692.77     22.21 o
  22   2   2       27.03       35.37      9.46 o
  24   2   2       21.12       38.99     11.48 o
  26   2   2       44.48       36.72     16.72 o
 -25   3   2       19.47        3.98     13.80 o
 -23   3   2      105.90       91.84     13.52 o
 -21   3   2      401.68      376.62     19.55 o
 -19   3   2       59.86       64.22      8.17 o
 -17   3   2     2553.44     2494.71     40.47 o
 -15   3   2      193.02      201.57      9.75 o
 -13   3   2      161.21      178.27      7.67 o
 -11   3   2      261.37      242.42      7.76 o
  -9   3   2     1223.63     1297.83     17.53 o
  -7   3   2     2979.04     3346.72     38.69 o
  -5   3   2     1912.14     2078.97     34.63 o
  -3   3   2      940.89      970.08     14.03 o
  -1   3   2        0.22        3.91      2.02 o
   1   3   2      693.66      722.66     11.58 o
   3   3   2      990.86     1074.60     22.37 o
   5   3   2     1170.96     1284.28     23.60 o
   7   3   2      234.18      222.42      6.59 o
   9   3   2      527.95      500.68     10.31 o
  11   3   2       76.04       73.13      4.88 o
  13   3   2      347.85      363.24     11.54 o
  15   3   2      757.79      780.28     19.19 o
  17   3   2      122.70      117.35      9.68 o
  19   3   2       65.25       80.93     10.06 o
  21   3   2       25.08       34.40      9.09 o
  23   3   2        3.14        1.96     12.33 o
 -22   4   2       35.94        7.40     12.79 o
 -20   4   2        5.37       12.31      7.57 o
 -18   4   2        7.95        6.66      6.63 o
 -16   4   2       74.78       88.69      8.75 o
 -14   4   2        6.39        3.83      5.30 o
 -12   4   2     1559.62     1526.66     31.36 o
 -10   4   2      258.08      268.18     11.04 o
  -8   4   2       54.08       72.62      5.26 o
  -6   4   2       15.78       15.94      3.52 o
  -4   4   2      227.18      210.42      6.94 o
  -2   4   2      183.34      193.89      6.86 o
   0   4   2        3.71        6.77      4.92 o
   2   4   2        7.55        7.89      3.64 o
   4   4   2      841.07      826.53     17.47 o
   6   4   2      464.54      467.21      9.99 o
   8   4   2        9.12       25.83      4.69 o
  10   4   2        0.01       -1.69      4.79 o
  12   4   2     1659.50     1679.11     30.42 o
  14   4   2        0.01       -0.41      5.71 o
  16   4   2        3.82       -1.08      5.86 o
  18   4   2        0.14        5.43      7.05 o
  20   4   2       76.12       92.69     11.43 o
  22   4   2        3.16        0.96     10.22 o
 -21   5   2        2.76        9.55     12.28 o
 -19   5   2       29.60       50.09     14.79 o
 -17   5   2       17.32       19.41      9.52 o
 -15   5   2       10.20        7.09      7.50 o
 -13   5   2       55.40       41.07     14.29 o
 -11   5   2       61.10       57.86      9.08 o
  -9   5   2     1165.23     1168.86     27.74 o
  -7   5   2       15.97       36.29      7.10 o
  -5   5   2      297.91      279.73     13.62 o
  -3   5   2       69.94       67.37      7.93 o
  -1   5   2      271.82      275.51     13.44 o
   1   5   2      233.06      227.29     12.36 o
   3   5   2       28.78       21.55      6.69 o
   5   5   2      115.05       99.03      9.31 o
   7   5   2      203.17      220.96     12.98 o
   9   5   2      637.19      581.11     18.84 o
  11   5   2        4.38        0.57      5.81 o
  13   5   2        8.19        3.00      7.52 o
  15   5   2      119.79       97.64     11.00 o
  17   5   2       13.83        7.14      9.68 o
  19   5   2        2.04        8.68      9.55 o
 -16   6   2        1.90        3.16     10.16 o
 -14   6   2       10.35        0.67      8.01 o
 -12   6   2       55.26       46.75      8.84 o
 -10   6   2        9.62       20.15      8.88 o
  -8   6   2      598.95      623.41     21.20 o
  -6   6   2      272.51      299.95     16.70 o
  -4   6   2      162.78      157.71     12.36 o
  -2   6   2      565.84      575.80     19.52 o
   0   6   2      270.43      273.72     15.36 o
   2   6   2        7.00       -2.17      6.95 o
   4   6   2        0.03        5.61      6.86 o
   6   6   2      105.61       85.74     10.36 o
   8   6   2        0.76        7.05      9.05 o
  10   6   2        2.03        9.81      7.93 o
  12   6   2      295.78      309.40     22.71 o
  14   6   2       77.18       83.08     14.54 o
  16   6   2       42.20       61.75     14.27 o
 -11   7   2      126.07      175.20     23.70 o
  -9   7   2        1.22       19.60     10.66 o
  -7   7   2       96.10       91.51     20.55 o
  -5   7   2       58.93       23.52      9.39 o
  -3   7   2      151.92      127.80     12.98 o
  -1   7   2       14.69       14.80      8.21 o
   1   7   2        1.94        2.05      8.01 o
   3   7   2       72.78       72.91     11.05 o
   5   7   2       63.28       92.40     18.30 o
   7   7   2       46.34       15.12     10.66 o
   9   7   2      218.35      139.18     16.29 o
  11   7   2      199.23      229.90     20.44 o
 -27   1   3        2.88        4.76     14.08 o
 -25   1   3       57.27       48.40     14.58 o
 -23   1   3        0.03        1.63     10.38 o
 -21   1   3      216.21      219.77     15.22 o
 -19   1   3      164.30      171.32      9.89 o
 -17   1   3       30.15       29.92      5.01 o
 -15   1   3        0.04        2.00      3.45 o
 -13   1   3      321.26      388.55      9.66 o
 -11   1   3     1062.86     1170.10     16.74 o
  -9   1   3       27.14       35.65      3.05 o
  -7   1   3      116.79      130.63      4.44 o
  -5   1   3     7246.55     6668.20     60.62 o
  -3   1   3     9653.25     9270.00     88.22 o
  -1   1   3      182.89      149.82      3.62 o
   1   1   3    13407.37    13571.87    113.48 o
   3   1   3    79276.41    77028.48    608.85 o
   5   1   3     5778.16     5623.07     54.76 o
   7   1   3      685.90      846.38     10.62 o
   9   1   3      830.57      896.70     12.53 o
  11   1   3     1029.08      976.46     13.92 o
  13   1   3      376.62      379.45      9.47 o
  15   1   3      401.60      407.55     10.62 o
  17   1   3      240.78      234.58     12.42 o
  19   1   3      362.70      363.76     16.41 o
  21   1   3       44.42       21.75      8.21 o
  23   1   3       80.68       93.31     12.50 o
  25   1   3      161.31      152.56     16.09 o
 -26   2   3       22.67       18.08     10.94 o
 -24   2   3        5.04        4.59      9.56 o
 -22   2   3       25.88       11.85      8.09 o
 -20   2   3      303.02      362.22     19.85 o
 -18   2   3        2.91       -1.89      4.93 o
 -16   2   3      376.64      344.25     14.75 o
 -14   2   3       71.56       58.55      5.24 o
 -12   2   3      202.67      229.22      7.70 o
 -10   2   3       25.11       42.75      4.11 o
  -8   2   3      116.66      110.37      4.82 o
  -6   2   3        0.73        0.62      1.92 o
  -4   2   3     2027.61     1949.29     22.65 o
  -2   2   3     3852.18     3561.77     35.80 o
   0   2   3      616.87      683.92      7.94 o
   2   2   3      744.59      909.71     10.59 o
   4   2   3     3670.01     3779.30     38.27 o
   6   2   3     1971.88     2118.99     25.29 o
   8   2   3     1098.39     1352.11     17.07 o
  10   2   3      229.27      203.72      6.46 o
  12   2   3       21.44       19.13      3.27 o
  14   2   3      265.85      280.03      9.14 o
  16   2   3      519.12      528.26     14.21 o
  18   2   3     1974.23     2024.31     35.95 o
  20   2   3        4.88       14.47      8.08 o
  22   2   3      109.16      101.17     11.74 o
  24   2   3        5.38        3.05     11.97 o
 -25   3   3       13.45       10.43     15.14 o
 -23   3   3       15.68       12.15     10.02 o
 -21   3   3       21.78       19.65      7.94 o
 -19   3   3      396.43      390.02     20.77 o
 -17   3   3     1004.46      949.83     21.66 o
 -15   3   3     3675.96     3745.83     49.31 o
 -13   3   3      187.60      134.61      6.99 o
 -11   3   3      479.51      465.99      9.75 o
  -9   3   3      343.55      297.18      8.39 o
  -7   3   3       10.75        7.54      2.85 o
  -5   3   3      105.04       84.04      4.63 o
  -3   3   3       44.27       75.00      4.57 o
  -1   3   3      704.80      755.44     12.95 o
   1   3   3     3426.84     3480.64     42.62 o
   3   3   3        4.31        6.59      2.92 o
   5   3   3      705.52      694.91     11.70 o
   7   3   3      244.13      282.25      8.54 o
   9   3   3      432.59      458.42      9.57 o
  11   3   3       44.88       47.24      4.46 o
  13   3   3      221.66      257.03     10.83 o
  15   3   3      745.57      728.72     17.06 o
  17   3   3       16.28       19.27      6.81 o
  19   3   3      176.31      170.79     13.40 o
  21   3   3       66.82       57.68     12.53 o
  23   3   3        8.95       19.88     10.66 o
 -24   4   3        1.36        5.92     10.58 o
 -22   4   3       16.75       19.03     10.15 o
 -20   4   3       75.01       78.32     10.39 o
 -18   4   3       78.23       87.73      9.07 o
 -16   4   3       73.74       52.04      7.47 o
 -14   4   3      235.51      248.84     13.35 o
 -12   4   3     1460.99     1438.91     30.29 o
 -10   4   3       62.16       60.77      6.28 o
  -8   4   3       57.84       40.53      5.99 o
  -6   4   3      331.25      302.38      9.40 o
  -4   4   3      267.14      249.85      8.53 o
  -2   4   3       58.01       17.29      4.03 o
   0   4   3     4930.64     5153.16     68.14 o
   2   4   3        2.20        1.87      3.18 o
   4   4   3       67.89       40.62      4.56 o
   6   4   3      419.47      393.97     10.97 o
   8   4   3       81.83       86.43      5.96 o
  10   4   3      124.22      138.75      9.15 o
  12   4   3      130.14      138.53      9.46 o
  14   4   3      309.54      308.88     14.43 o
  16   4   3        7.88       12.62      7.19 o
  18   4   3       17.08       23.37      8.44 o
  20   4   3       59.64       59.36     10.56 o
  22   4   3        3.80        9.55     10.94 o
 -21   5   3       40.92       57.48     18.23 o
 -19   5   3       27.44       34.48     10.94 o
 -17   5   3      144.34      164.66     15.45 o
 -15   5   3       11.37       12.00      7.93 o
 -13   5   3       28.02       35.41      8.08 o
 -11   5   3        0.19       -2.66      6.78 o
  -9   5   3      187.12      159.70     11.60 o
  -7   5   3        9.46        7.29      5.87 o
  -5   5   3       14.47       27.91      6.26 o
  -3   5   3      402.31      389.36     14.85 o
  -1   5   3      322.76      321.58     22.05 o
   1   5   3       68.04       87.62      8.62 o
   3   5   3      379.94      413.76     15.17 o
   5   5   3      155.29      192.24     11.92 o
   7   5   3       73.72       66.55     11.03 o
   9   5   3       95.77       85.35      9.55 o
  11   5   3      181.26      171.40     11.48 o
  13   5   3        0.87        4.42      6.64 o
  15   5   3       22.54       20.65      9.65 o
  17   5   3        2.20        1.96     13.97 o
  19   5   3        9.34       28.82     10.18 o
 -16   6   3       88.94      160.08     17.27 o
 -14   6   3       13.01       12.51      9.32 o
 -12   6   3       16.64       13.61      7.72 o
 -10   6   3      341.34      332.48     15.94 o
  -8   6   3      332.54      345.93     18.16 o
  -6   6   3      710.30      713.98     31.83 o
  -4   6   3      471.75      493.97     32.07 o
  -2   6   3        2.25        1.50      7.05 o
   0   6   3      107.08      116.16     11.53 o
   2   6   3       74.31       63.43      9.31 o
   4   6   3        7.84       13.13      8.99 o
   6   6   3       53.87       39.85      9.25 o
   8   6   3       56.85       65.66      9.75 o
  10   6   3       66.26       55.36     10.27 o
  12   6   3      105.92       94.08     14.27 o
  14   6   3       77.49      100.67     22.52 o
  16   6   3       10.24        5.71     11.33 o
 -11   7   3       26.41       17.66     11.33 o
  -9   7   3        7.06        5.91     10.33 o
  -7   7   3       35.04       31.98     10.66 o
  -5   7   3       12.65      -11.61      7.74 o
  -3   7   3      157.10      137.88     13.44 o
  -1   7   3      290.10      301.68     17.78 o
   1   7   3       86.61       96.62     12.28 o
   3   7   3        8.81       17.08      8.88 o
   5   7   3        7.22       -0.84     12.07 o
   7   7   3       12.83       16.13     10.66 o
   9   7   3      217.72      206.32     19.98 o
 -28   0   4       21.94        1.74     17.36 o
 -26   0   4      835.10      819.55     53.83 o
 -24   0   4     1534.11     1481.10     69.45 o
 -22   0   4      170.94      161.16     17.06 o
 -20   0   4      420.88      375.71     21.69 o
 -18   0   4        8.03       30.78      7.64 o
 -16   0   4     3709.90     3792.07     71.60 o
 -14   0   4     3138.85     3449.92     61.80 o
 -12   0   4    10945.05    12212.08    167.49 o
 -10   0   4     2791.54     3360.23     50.12 o
  -8   0   4     7174.66     6647.66     91.78 o
  -6   0   4     3763.61     3865.20     62.14 o
  -4   0   4     5977.52     5158.41     69.64 o
  -2   0   4       84.03      103.06      4.01 o
   0   0   4    27513.40    26302.88    361.14 o
   2   0   4     4791.10     5053.74     50.59 o
   4   0   4   146074.31   141983.42   1646.17 o
   6   0   4     2635.23     2743.75     35.54 o
   8   0   4        0.06       -1.10      3.41 o
  10   0   4       19.62       38.02      6.77 o
  12   0   4     1275.43     1257.15     36.01 o
  14   0   4       67.01       76.26      7.89 o
  16   0   4      263.74      292.57     14.82 o
  18   0   4      681.93      744.19     30.69 o
  20   0   4       51.54       51.36     11.22 o
  22   0   4       44.96       38.11     11.23 o
  24   0   4       10.88       21.18     11.56 o
  26   0   4       19.84       10.68     12.09 o
 -27   1   4        0.39      -11.29     12.28 o
 -25   1   4       18.24       17.45     16.50 o
 -23   1   4        1.20       11.86     11.12 o
 -21   1   4      634.22      621.30     19.46 o
 -19   1   4      200.54      188.06     10.38 o
 -17   1   4       60.66       60.08      5.83 o
 -15   1   4      693.32      704.88     14.35 o
 -13   1   4        4.14        1.50      2.61 o
 -11   1   4     6043.43     6510.34     69.54 o
  -9   1   4     1935.54     1905.38     21.76 o
  -7   1   4       40.88       51.79      2.79 o
  -5   1   4      559.91      526.64      7.36 o
  -3   1   4      262.29      197.87      6.17 o
  -1   1   4       79.88       90.62      3.88 o
   1   1   4     3964.26     4165.43     42.88 o
   3   1   4   176894.20   169050.78   1397.55 o
   5   1   4     5574.54     6066.70     52.51 o
   7   1   4     2270.40     2447.45     26.30 o
   9   1   4     1188.08     1171.18     15.15 o
  11   1   4      425.67      359.46      7.82 o
  13   1   4      655.15      586.45     12.23 o
  15   1   4     1435.13     1438.53     21.69 o
  17   1   4      833.39      849.27     19.79 o
  19   1   4      986.01      968.31     23.05 o
  21   1   4     1447.92     1472.02     66.16 o
  23   1   4        9.41       13.53     10.22 o
  25   1   4      234.79      270.33     20.16 o
 -26   2   4        8.17       -0.86     10.03 o
 -24   2   4      105.14       95.43     36.46 o
 -22   2   4       54.96       51.73     10.79 o
 -20   2   4      396.88      426.94     19.85 o
 -18   2   4      670.27      700.06     17.71 o
 -16   2   4      111.26      109.29      7.96 o
 -14   2   4      927.49      850.74     15.06 o
 -12   2   4      472.46      462.04     10.11 o
 -10   2   4       46.70       72.83      4.40 o
  -8   2   4     1126.38     1171.54     17.17 o
  -6   2   4     3477.43     3485.99     41.67 o
  -4   2   4     1071.17     1035.43     14.64 o
  -2   2   4       43.65       66.92      3.11 o
   0   2   4       14.77       17.87      1.90 o
   2   2   4     6667.88     6549.12     67.33 o
   4   2   4     4659.23     4680.43     44.00 o
   6   2   4     2698.79     2831.69     30.21 o
   8   2   4      318.51      340.22     10.32 o
  10   2   4      205.52      219.79      6.76 o
  12   2   4       35.55       25.55      3.61 o
  14   2   4      431.45      447.93     12.47 o
  16   2   4       83.36       72.85      7.09 o
  18   2   4      793.01      846.31     21.69 o
  20   2   4       64.55       69.77     10.01 o
  22   2   4      798.97      779.22     25.18 o
  24   2   4       43.21       50.56     12.72 o
 -25   3   4      142.17      124.85     15.87 o
 -23   3   4     1215.91     1278.62     37.65 o
 -21   3   4       83.15       80.02     10.13 o
 -19   3   4      770.62      757.92     31.83 o
 -17   3   4      409.77      419.82     14.46 o
 -15   3   4     2584.71     2640.12     37.26 o
 -13   3   4      926.46      897.36     17.29 o
 -11   3   4     3268.47     3442.21     38.09 o
  -9   3   4     3374.21     3508.04     48.24 o
  -7   3   4      683.05      632.32     13.27 o
  -5   3   4     1988.04     1929.17     25.91 o
  -3   3   4        4.86        3.18      2.66 o
  -1   3   4     3104.27     3220.18     36.43 o
   1   3   4       91.82       88.44      4.69 o
   3   3   4     1054.91      996.55     16.01 o
   5   3   4      292.92      261.16      8.07 o
   7   3   4     2398.89     2724.63     36.14 o
   9   3   4      231.88      203.27      7.77 o
  11   3   4       47.31       50.77      4.86 o
  13   3   4       58.97       59.94      6.22 o
  15   3   4      223.63      204.76     10.48 o
  17   3   4       72.24       67.70     15.53 o
  19   3   4      329.03      316.73     17.47 o
  21   3   4       69.44       60.54     10.31 o
  23   3   4       40.23       24.19     11.98 o
 -24   4   4       16.29       21.37     10.94 o
 -22   4   4       18.51       17.50      8.81 o
 -20   4   4        3.60        3.64     10.53 o
 -18   4   4       63.02       80.26      9.75 o
 -16   4   4      181.83      168.75     10.67 o
 -14   4   4      416.25      434.95     16.37 o
 -12   4   4     5018.69     4860.71     75.65 o
 -10   4   4        1.83        1.01      4.96 o
  -8   4   4      272.58      261.04     15.40 o
  -6   4   4      101.09       90.15      6.71 o
  -4   4   4        4.79        4.99      3.47 o
  -2   4   4       25.47       39.41      4.57 o
   0   4   4     2204.31     2147.92     30.10 o
   2   4   4     1750.69     1863.65     26.92 o
   4   4   4      474.98      438.87     13.78 o
   6   4   4        7.27        8.84      3.44 o
   8   4   4       15.44        3.86      4.11 o
  10   4   4       84.50       68.68      6.59 o
  12   4   4      283.28      282.75     15.31 o
  14   4   4      654.07      643.90     18.31 o
  16   4   4       61.60       34.02      8.82 o
  18   4   4      117.81      138.11     12.98 o
  20   4   4        0.05       -4.77      8.38 o
  22   4   4       95.45      115.46     16.29 o
 -21   5   4        6.38       10.29     10.15 o
 -19   5   4       35.93       37.39     11.48 o
 -17   5   4       22.43       24.36      9.62 o
 -15   5   4       37.31       43.21      8.55 o
 -13   5   4      157.13      141.26     12.06 o
 -11   5   4      201.02      206.39     13.10 o
  -9   5   4        6.65        0.52      6.42 o
  -7   5   4      190.12      213.49     16.02 o
  -5   5   4     1035.93     1039.05     36.09 o
  -3   5   4      153.76      171.43     12.03 o
  -1   5   4      836.87      817.78     24.06 o
   1   5   4        1.58        5.29      5.76 o
   3   5   4      212.37      208.11     11.92 o
   5   5   4      560.18      571.71     27.70 o
   7   5   4      798.67      679.62     19.94 o
   9   5   4      128.90      112.02     13.28 o
  11   5   4        5.06        0.61      6.40 o
  13   5   4        0.47        6.04      8.65 o
  15   5   4       43.08       31.71      9.92 o
  17   5   4      295.45      344.42     26.75 o
  19   5   4      134.09      133.10     14.15 o
 -16   6   4      316.38      362.20     22.77 o
 -14   6   4        8.20       -2.14      8.32 o
 -12   6   4      277.74      295.95     21.46 o
 -10   6   4       12.96       18.02      7.16 o
  -8   6   4      484.20      500.66     22.81 o
  -6   6   4      184.70      187.54     13.62 o
  -4   6   4       30.03       28.01      8.27 o
  -2   6   4      128.15      131.61     15.29 o
   0   6   4        6.47       -9.40      6.26 o
   2   6   4       69.96       55.43      9.01 o
   4   6   4       44.31       27.62      7.93 o
   6   6   4        4.24        4.71     10.02 o
   8   6   4      245.28      212.28     14.72 o
  10   6   4       82.95       82.49     12.67 o
  12   6   4       87.51       84.98     13.26 o
  14   6   4       45.57       38.11     11.95 o
  16   6   4       19.15       14.03     11.95 o
 -11   7   4       32.67        3.51     11.88 o
  -9   7   4        6.55       10.26      9.76 o
  -7   7   4        0.86        5.31     11.44 o
  -5   7   4       23.00       18.52     10.02 o
  -3   7   4       96.07      108.69     14.03 o
  -1   7   4       85.07       87.53     13.03 o
   1   7   4        1.19       -3.25      9.06 o
   3   7   4       87.95       91.13     14.93 o
   5   7   4        0.23      -10.69      9.20 o
   7   7   4       13.58       -8.61     14.34 o
   9   7   4        8.33       19.10     19.64 o
 -27   1   5       19.57       18.15     19.97 o
 -25   1   5      188.30      178.37     20.76 o
 -23   1   5        0.00       12.31      8.91 o
 -21   1   5      171.49      157.30     11.87 o
 -19   1   5       89.77       80.36     11.78 o
 -17   1   5      185.00      184.58      8.64 o
 -15   1   5       27.83       26.09      4.05 o
 -13   1   5        3.55        4.51      3.05 o
 -11   1   5      990.08     1060.06     16.46 o
  -9   1   5     9734.77    10236.47    105.32 o
  -7   1   5      104.91      167.85      4.46 o
  -5   1   5      673.21      702.76     13.39 o
  -3   1   5      136.40      159.13      6.08 o
  -1   1   5     7301.04     6618.40    130.68 o
   1   1   5    19680.37    17371.16    204.87 o
   3   1   5    47030.35    46380.42    403.22 o
   5   1   5     9697.01     9833.29     83.41 o
   7   1   5        2.62        6.61      2.54 o
   9   1   5     1414.89     1364.23     18.48 o
  11   1   5      376.30      383.26      8.36 o
  13   1   5      492.11      509.87     13.72 o
  15   1   5       32.27       43.59      5.68 o
  17   1   5       63.79       47.29      7.28 o
  19   1   5        4.78       14.04      6.58 o
  21   1   5      244.60      262.32     15.79 o
  23   1   5      710.65      695.49     20.46 o
  25   1   5       60.79       59.13     11.03 o
 -26   2   5      120.93      143.55     21.70 o
 -24   2   5       95.57       88.80     13.97 o
 -22   2   5       93.71       65.78     11.03 o
 -20   2   5      593.70      653.83     23.62 o
 -18   2   5      113.58      118.99      8.33 o
 -16   2   5      130.75      163.59     10.80 o
 -14   2   5      758.76      772.28     14.08 o
 -12   2   5      569.44      611.31     11.62 o
 -10   2   5      687.23      683.35     12.42 o
  -8   2   5     4956.50     5425.99     62.89 o
  -6   2   5     3454.30     3424.30     45.16 o
  -4   2   5     1139.60     1161.35     14.87 o
  -2   2   5     3341.13     3030.57     33.18 o
   0   2   5      132.03      103.92      5.55 o
   2   2   5      912.18      892.39     11.98 o
   4   2   5     1038.43     1256.48     15.02 o
   6   2   5    16648.13    18570.58    187.31 o
   8   2   5     4238.68     4481.89     55.88 o
  10   2   5     1651.21     1466.39     35.07 o
  12   2   5        0.01       -0.28      3.09 o
  14   2   5        7.75        5.17      4.45 o
  16   2   5        5.59       -5.49      5.25 o
  18   2   5     1817.98     1827.99     34.09 o
  20   2   5      980.28      928.24     26.38 o
  22   2   5      233.37      232.52     15.89 o
  24   2   5       91.93       74.95     13.80 o
 -25   3   5       19.50       40.16     21.74 o
 -23   3   5      969.89      974.12     31.09 o
 -21   3   5      656.16      633.96     43.91 o
 -19   3   5      256.44      268.06     14.49 o
 -17   3   5      388.32      383.05     15.91 o
 -15   3   5      383.78      368.08     11.49 o
 -13   3   5     2061.42     2074.02     27.85 o
 -11   3   5      465.01      416.75     10.67 o
  -9   3   5      228.09      267.36     14.24 o
  -7   3   5     4080.44     4231.89     51.33 o
  -5   3   5        0.39        1.68      3.62 o
  -3   3   5       48.91       41.23      4.01 o
  -1   3   5       10.62       12.65      2.68 o
   1   3   5      119.05      171.11      5.41 o
   3   3   5     1886.63     1867.33     23.10 o
   5   3   5      169.06      130.93      6.02 o
   7   3   5     2371.81     2596.21     30.06 o
   9   3   5        5.12        0.69      2.98 o
  11   3   5      235.32      251.89      9.34 o
  13   3   5       90.36       98.82      7.54 o
  15   3   5      302.93      312.19     12.57 o
  17   3   5        0.16        5.36      7.05 o
  19   3   5       44.76       37.30      8.81 o
  21   3   5        3.02        7.35     12.03 o
  23   3   5       40.26       44.74     11.21 o
 -24   4   5        8.68       15.17     10.15 o
 -22   4   5      106.60      110.98     12.11 o
 -20   4   5        0.02       -5.51      6.86 o
 -18   4   5        0.06       -3.46      6.62 o
 -16   4   5       90.08       66.34      8.81 o
 -14   4   5       14.14       14.30      7.89 o
 -12   4   5     1951.69     1850.99     33.86 o
 -10   4   5      593.95      646.89     16.77 o
  -8   4   5      452.23      469.10     17.51 o
  -6   4   5      190.49      191.95      8.15 o
  -4   4   5       12.75        2.49      3.40 o
  -2   4   5      323.77      329.62      9.59 o
   0   4   5      181.10      193.16      7.92 o
   2   4   5     1157.83     1227.70     20.00 o
   4   4   5      302.68      312.73      9.59 o
   6   4   5       67.19      101.32      6.55 o
   8   4   5      574.25      547.61     15.05 o
  10   4   5       31.11       54.42      5.77 o
  12   4   5      311.98      279.79     13.03 o
  14   4   5       36.36       47.53      8.88 o
  16   4   5       11.56       13.05     11.27 o
  18   4   5        7.08        1.79     11.28 o
  20   4   5        4.15        8.01     12.22 o
  22   4   5      128.15      147.04     22.05 o
 -21   5   5       14.46        8.23      9.56 o
 -19   5   5      100.74      115.79     16.91 o
 -17   5   5       24.37       16.00      9.29 o
 -15   5   5       66.70       59.84     11.65 o
 -13   5   5       57.14       45.79      8.29 o
 -11   5   5        3.00       -1.69      6.01 o
  -9   5   5       15.93       16.94      7.05 o
  -7   5   5      741.35      722.67     28.97 o
  -5   5   5     2822.93     2777.19     43.08 o
  -3   5   5      998.50     1024.50     24.26 o
  -1   5   5        1.36       -3.86      5.39 o
   1   5   5      264.74      255.97     21.05 o
   3   5   5      349.64      337.97     17.54 o
   5   5   5       11.23       23.27      6.62 o
   7   5   5       75.27       61.75      8.62 o
   9   5   5      482.29      392.54     17.23 o
  11   5   5       17.51       -7.42      7.64 o
  13   5   5       83.27      103.46     12.67 o
  15   5   5       50.32       41.77     12.26 o
  17   5   5       13.89        1.93      8.81 o
  19   5   5      184.05      204.92     18.29 o
 -16   6   5       26.41       46.21     11.81 o
 -14   6   5       82.17      112.07     13.96 o
 -12   6   5        4.85       11.02      9.32 o
 -10   6   5      117.18      138.55     12.48 o
  -8   6   5      383.33      376.29     18.25 o
  -6   6   5      660.66      670.03     28.88 o
  -4   6   5      108.54       84.39      9.84 o
  -2   6   5      303.62      320.14     16.43 o
   0   6   5       70.77       83.38     10.06 o
   2   6   5        5.27       -4.59      6.86 o
   4   6   5       34.36       26.48      7.81 o
   6   6   5       47.63       35.84      8.62 o
   8   6   5       25.11       31.58     10.33 o
  10   6   5       48.04       32.51     10.94 o
  12   6   5       55.43       48.17     11.95 o
  14   6   5       15.84       18.85     11.33 o
 -11   7   5       13.63       10.36     10.33 o
  -9   7   5        6.59       -3.87      9.20 o
  -7   7   5        2.80        7.73      9.56 o
  -5   7   5        7.57        3.87      9.20 o
  -3   7   5      131.43      147.90     15.22 o
  -1   7   5       52.95       47.44     12.96 o
   1   7   5        7.71       -4.05      9.02 o
   3   7   5       26.72       20.56     10.33 o
   5   7   5        1.71       13.19     10.33 o
   7   7   5        6.44       -1.16     10.02 o
   9   7   5       26.02       42.45     12.60 o
 -28   0   6       42.87        0.00     17.36 o
 -26   0   6      164.06      196.21     31.25 o
 -24   0   6     1667.05     1694.67     74.66 o
 -22   0   6        2.56       22.88     10.38 o
 -20   0   6     1571.36     1552.92     45.38 o
 -18   0   6      889.75      880.60     30.06 o
 -16   0   6      558.64      516.46     17.30 o
 -14   0   6        5.00        1.12      4.06 o
 -12   0   6        7.23        7.04      3.64 o
 -10   0   6      159.97      148.71      7.14 o
  -8   0   6     2883.04     3002.55     50.10 o
  -6   0   6      370.69      285.21      7.14 o
  -4   0   6    17450.34    15288.05    232.09 o
  -2   0   6     3329.27     3017.34     40.36 o
   0   0   6    50404.43    48675.05    841.83 o
   2   0   6      100.07       50.59      2.30 o
   4   0   6      164.86      119.65      3.52 o
   6   0   6      113.21      152.59      9.02 o
   8   0   6     1271.45      943.16     15.74 o
  10   0   6       19.73        4.81      2.88 o
  12   0   6        5.00        6.04      4.61 o
  14   0   6     1645.54     1620.14     30.24 o
  16   0   6      437.24      411.78     17.11 o
  18   0   6       60.53       76.27     10.46 o
  20   0   6       30.40       17.90      8.83 o
  22   0   6        2.09       -7.82      8.40 o
  24   0   6      151.72      166.50     19.19 o
 -27   1   6        1.91       17.61     16.50 o
 -25   1   6      156.16      148.24     22.57 o
 -23   1   6      157.28      167.53     19.45 o
 -21   1   6      683.20      691.34     22.73 o
 -19   1   6       75.68       76.10      8.08 o
 -17   1   6      297.83      262.62     10.80 o
 -15   1   6      487.20      514.22     11.16 o
 -13   1   6      873.85      899.83     14.48 o
 -11   1   6        9.89       17.60      2.71 o
  -9   1   6     1476.40     1571.73     18.53 o
  -7   1   6      755.47      858.53     11.82 o
  -5   1   6     3246.45     3034.77     35.52 o
  -3   1   6     4713.54     4303.26     69.13 o
  -1   1   6      512.77      490.25     12.03 o
   1   1   6      496.18      477.46     10.62 o
   3   1   6      399.71      364.78      7.38 o
   5   1   6     1460.02     1339.88     13.70 o
   7   1   6       50.01       83.00      3.56 o
   9   1   6     3537.04     3668.57     38.71 o
  11   1   6      216.42      230.05      6.61 o
  13   1   6      206.55      238.81      7.74 o
  15   1   6        1.70        1.76      4.00 o
  17   1   6      465.81      492.04     25.98 o
  19   1   6      171.82      170.53     11.66 o
  21   1   6       11.70        8.91      6.49 o
  23   1   6      496.78      499.63     17.98 o
  25   1   6       48.16       42.02      9.51 o
 -26   2   6       49.45       44.28     14.73 o
 -24   2   6       85.93      101.48     13.69 o
 -22   2   6      177.13      182.84     15.28 o
 -20   2   6      769.50      803.39     21.63 o
 -18   2   6      714.18      709.09     21.80 o
 -16   2   6      185.93      172.66      9.06 o
 -14   2   6      279.66      276.80      9.87 o
 -12   2   6     1141.65     1128.63     20.10 o
 -10   2   6       55.81       70.01      4.77 o
  -8   2   6      186.87      211.94      7.44 o
  -6   2   6     7547.05     8051.85     91.17 o
  -4   2   6     2073.96     2082.06     26.34 o
  -2   2   6     2491.65     2142.92     24.24 o
   0   2   6        0.27        2.52      1.70 o
   2   2   6       70.72       55.43      2.75 o
   4   2   6       19.01       30.93      2.12 o
   6   2   6     1956.90     1989.01     21.32 o
   8   2   6     4203.09     4016.95     51.58 o
  10   2   6      556.52      554.21     12.47 o
  12   2   6      780.20      818.43     14.93 o
  14   2   6      154.74      141.77      8.45 o
  16   2   6       51.24       58.97      8.34 o
  18   2   6     1100.06     1128.43     32.45 o
  20   2   6        3.22        6.95      8.13 o
  22   2   6       79.21       80.40     17.04 o
  24   2   6       29.06       13.30      8.69 o
 -25   3   6      228.11      244.78     19.13 o
 -23   3   6       23.47       45.41      9.39 o
 -21   3   6      904.38      928.77     25.09 o
 -19   3   6      280.18      258.95     14.27 o
 -17   3   6        0.14       -6.68      4.45 o
 -15   3   6       22.73       20.28      5.26 o
 -13   3   6      393.51      429.42     10.73 o
 -11   3   6       26.44       20.24      3.87 o
  -9   3   6     1260.97     1276.51     19.85 o
  -7   3   6      894.47      831.89     14.50 o
  -5   3   6     1109.26     1182.28     17.72 o
  -3   3   6       92.43      128.10      5.45 o
  -1   3   6     1885.00     1637.45     22.31 o
   1   3   6      214.16      207.27      9.45 o
   3   3   6     1670.04     1859.50     22.85 o
   5   3   6      385.24      451.96      8.54 o
   7   3   6     1086.60     1140.10     16.53 o
   9   3   6      721.87      725.04     17.35 o
  11   3   6      114.02      115.54      7.51 o
  13   3   6       29.98       28.59      6.34 o
  15   3   6      375.84      382.66     15.23 o
  17   3   6       11.38       13.25      7.24 o
  19   3   6        9.19        8.08      7.74 o
  21   3   6        0.72        2.48      9.27 o
  23   3   6        7.75        9.56      8.96 o
 -24   4   6       24.63       29.55      9.68 o
 -22   4   6        8.03        0.99      7.74 o
 -20   4   6      109.69      147.50     12.27 o
 -18   4   6      343.28      395.97     22.49 o
 -16   4   6       78.20       50.28      9.32 o
 -14   4   6     1198.84     1124.30     26.27 o
 -12   4   6        9.04       21.38      6.15 o
 -10   4   6     1172.20     1228.01     23.16 o
  -8   4   6      218.78      208.63      8.61 o
  -6   4   6      195.93      202.68      8.28 o
  -4   4   6      837.79      823.70     15.34 o
  -2   4   6       10.07       10.47      3.74 o
   0   4   6       53.47       54.76      4.91 o
   2   4   6       18.60       14.37      3.20 o
   4   4   6        0.01       -1.17      3.74 o
   6   4   6       15.64       15.37      4.35 o
   8   4   6       92.98       84.57      7.42 o
  10   4   6       11.86       12.97      4.84 o
  12   4   6      362.32      326.07     12.74 o
  14   4   6        0.48       -3.22     10.02 o
  16   4   6        4.55        9.26      7.74 o
  18   4   6        8.49        6.44      7.73 o
  20   4   6       14.09       26.50      9.96 o
 -21   5   6        6.75       -2.83      9.92 o
 -19   5   6       80.80       87.47     18.16 o
 -17   5   6       67.26       64.83     12.01 o
 -15   5   6       13.96       -2.08      7.53 o
 -13   5   6       27.92       16.70     12.44 o
 -11   5   6        0.00        6.02      6.29 o
  -9   5   6      768.04      765.60     22.02 o
  -7   5   6      645.62      607.45     18.84 o
  -5   5   6     1170.46     1118.03     22.88 o
  -3   5   6     3377.05     3405.10     56.33 o
  -1   5   6      259.23      234.72     14.79 o
   1   5   6      315.84      290.20     14.03 o
   3   5   6      780.05      766.19     20.96 o
   5   5   6      465.88      459.64     16.16 o
   7   5   6        0.49       -8.68      6.08 o
   9   5   6      343.28      313.68     15.79 o
  11   5   6      133.58      122.32     14.96 o
  13   5   6       29.35       38.16     12.68 o
  15   5   6      163.91      166.53     16.29 o
  17   5   6       11.19       26.01      9.58 o
  19   5   6        2.93        3.93      9.12 o
 -16   6   6       26.20       31.47     11.51 o
 -14   6   6       40.76       52.05     13.50 o
 -12   6   6        2.71       12.73      9.02 o
 -10   6   6      162.26      181.43     13.55 o
  -8   6   6      223.59      260.67     17.48 o
  -6   6   6       38.25       49.30      8.96 o
  -4   6   6      364.07      368.23     16.94 o
  -2   6   6       62.22       56.41      9.01 o
   0   6   6      147.32      137.33     11.70 o
   2   6   6      288.29      283.54     15.79 o
   4   6   6      243.86      259.66     17.69 o
   6   6   6        7.05       11.17     12.10 o
   8   6   6        5.39       -2.80      8.32 o
  10   6   6       33.40       12.58     12.38 o
  12   6   6        7.70       22.18     10.55 o
  14   6   6       10.76       16.34     11.67 o
 -11   7   6       50.16       58.66     12.82 o
  -9   7   6       24.02       15.20     10.46 o
  -7   7   6       10.54       14.71     10.15 o
  -5   7   6       20.44       24.42     13.94 o
  -3   7   6       22.85       47.04     11.67 o
  -1   7   6       28.53       15.40     10.66 o
   1   7   6        0.27       -9.26      9.02 o
   3   7   6        5.43       -7.96      9.32 o
   5   7   6       14.01        8.12      9.65 o
   7   7   6        2.15        1.16     11.19 o
   9   7   6        8.36      -10.87      9.68 o
 -27   1   7        0.04       -7.81     11.05 o
 -25   1   7        9.64        3.86      8.91 o
 -23   1   7      141.97      146.13     14.03 o
 -21   1   7      107.85       85.83      9.99 o
 -19   1   7      119.87      111.42      9.25 o
 -17   1   7      102.97      118.39     10.62 o
 -15   1   7       16.39       26.74      3.96 o
 -13   1   7      302.83      306.34      8.21 o
 -11   1   7      918.88     1089.00     20.62 o
  -9   1   7     4033.54     4319.63     47.10 o
  -7   1   7     1039.61      999.26     13.09 o
  -5   1   7     3006.39     2742.12     35.21 o
  -3   1   7       87.43       75.55      8.01 o
  -1   1   7     5941.90     5109.67    117.04 o
   1   1   7     3011.59     2830.96     40.79 o
   3   1   7     2111.71     2208.07     24.61 o
   5   1   7     1850.65     1995.66     18.92 o
   7   1   7      974.74      947.37     12.07 o
   9   1   7      903.63      822.95     11.69 o
  11   1   7      233.02      227.69      7.20 o
  13   1   7       34.76       41.41      4.14 o
  15   1   7        0.58       -0.85      4.05 o
  17   1   7       22.76       24.47      5.51 o
  19   1   7        3.23       -2.10      5.47 o
  21   1   7      110.28      118.62     11.69 o
  23   1   7        8.36       24.68      7.84 o
  25   1   7        3.87       18.28     13.78 o
 -26   2   7       34.60       -2.00     12.09 o
 -24   2   7        9.70       18.98      9.32 o
 -22   2   7       56.33       49.31     13.34 o
 -20   2   7      398.50      409.90     16.79 o
 -18   2   7       59.86       82.30      8.77 o
 -16   2   7      427.96      404.45     12.31 o
 -14   2   7      459.59      473.73     11.59 o
 -12   2   7      189.28      213.90      7.56 o
 -10   2   7       27.75       31.36      3.65 o
  -8   2   7      168.00      177.42      9.19 o
  -6   2   7       19.79       15.98      3.01 o
  -4   2   7      988.93     1010.48     14.63 o
  -2   2   7       67.71       86.33      4.83 o
   0   2   7      118.79      124.43      3.41 o
   2   2   7      886.20      788.28     10.47 o
   4   2   7     3916.62     4018.30     41.23 o
   6   2   7    11298.71    11173.90     95.25 o
   8   2   7     1149.98     1063.17     16.25 o
  10   2   7      126.79      125.62      6.92 o
  12   2   7      483.18      449.40     19.73 o
  14   2   7        0.99       -2.49      5.08 o
  16   2   7      125.98      131.13     11.20 o
  18   2   7       15.27       28.97     11.93 o
  20   2   7        0.07       11.09      8.08 o
  22   2   7      120.25      116.80     10.60 o
  24   2   7       24.55       21.39      8.97 o
 -25   3   7       11.34       15.16      8.62 o
 -23   3   7      173.23      167.75     13.35 o
 -21   3   7       53.74       52.45     15.06 o
 -19   3   7       16.67        1.04      7.53 o
 -17   3   7      211.17      214.32     12.22 o
 -15   3   7      166.89      168.76      9.46 o
 -13   3   7      674.55      676.45     17.94 o
 -11   3   7      542.72      522.25     12.88 o
  -9   3   7      365.29      371.53      9.72 o
  -7   3   7      206.08      193.07      8.28 o
  -5   3   7       78.03       78.46      4.53 o
  -3   3   7      521.63      506.56      9.70 o
  -1   3   7       58.12       51.99      3.71 o
   1   3   7      665.94      651.49     11.63 o
   3   3   7       11.27        4.28      3.02 o
   5   3   7        4.99        0.42      2.23 o
   7   3   7      155.57      139.18      5.62 o
   9   3   7       28.06       23.31      3.93 o
  11   3   7      106.43      130.53      8.01 o
  13   3   7      146.43      146.57     10.02 o
  15   3   7      156.47      173.80     11.25 o
  17   3   7       19.50       18.86      9.52 o
  19   3   7       24.15       29.47      8.55 o
  21   3   7       20.42       17.20      9.08 o
  23   3   7        4.30       -7.84      8.22 o
 -24   4   7       20.60       13.94      8.76 o
 -22   4   7       53.20       45.32     12.98 o
 -20   4   7        0.08        0.65      7.89 o
 -18   4   7       38.72       60.59     10.15 o
 -16   4   7      608.21      591.63     21.37 o
 -14   4   7     1649.36     1615.35     33.20 o
 -12   4   7     1084.58     1143.14     23.13 o
 -10   4   7      653.59      634.89     15.89 o
  -8   4   7        0.03       -2.61      3.81 o
  -6   4   7      257.71      245.63      8.77 o
  -4   4   7      359.13      384.88     10.26 o
  -2   4   7      416.90      432.09      9.96 o
   0   4   7      508.82      474.69     11.94 o
   2   4   7      478.97      499.54     11.74 o
   4   4   7      220.63      227.04      6.75 o
   6   4   7       45.23       51.71      6.34 o
   8   4   7      586.27      591.98     16.10 o
  10   4   7      458.22      434.39     13.16 o
  12   4   7       55.11       30.83      7.57 o
  14   4   7       22.77       18.23      7.34 o
  16   4   7        3.98        6.20      9.02 o
  18   4   7      130.71      103.95     11.92 o
  20   4   7       13.88       23.43      9.78 o
 -21   5   7        0.44        8.79      9.92 o
 -19   5   7       95.73      103.41     13.61 o
 -17   5   7       94.64      117.01     12.96 o
 -15   5   7        3.84        0.93     14.51 o
 -13   5   7        0.01        4.23      7.31 o
 -11   5   7      175.73      187.27     19.18 o
  -9   5   7      201.02      213.88     12.81 o
  -7   5   7       78.69       68.48     10.02 o
  -5   5   7      157.99      153.55      9.35 o
  -3   5   7      385.11      406.87     14.31 o
  -1   5   7      914.91      947.89     20.70 o
   1   5   7      147.96      160.01     16.18 o
   3   5   7      321.12      330.77     18.80 o
   5   5   7       49.45       70.37      8.38 o
   7   5   7       18.45       24.91      7.05 o
   9   5   7       88.71       78.01     11.03 o
  11   5   7        2.04       10.35      8.32 o
  13   5   7       12.21       15.05      9.28 o
  15   5   7       99.65       96.77     13.96 o
  17   5   7      155.46      149.06     14.49 o
 -16   6   7       10.73       15.21     10.95 o
 -14   6   7       75.38       83.58     12.60 o
 -12   6   7        5.55       -6.71      8.09 o
 -10   6   7      147.19      145.17     14.21 o
  -8   6   7        3.33       -5.60      9.27 o
  -6   6   7      132.77      135.15     20.40 o
  -4   6   7       48.78       64.45     10.58 o
  -2   6   7        9.69        2.75      7.54 o
   0   6   7        7.19        3.94     11.35 o
   2   6   7        1.15        4.63      8.02 o
   4   6   7        5.44        8.65      8.09 o
   6   6   7      114.45       92.89     11.95 o
   8   6   7        0.67       -2.85      8.65 o
  10   6   7       47.68       51.79     11.33 o
  12   6   7        0.00        1.74     10.02 o
  14   6   7        5.55        5.93     10.22 o
 -11   7   7       11.11        5.88     10.66 o
  -9   7   7       13.25       23.59     10.58 o
  -7   7   7        0.94        5.39      9.32 o
  -5   7   7       11.78       21.10      9.92 o
  -3   7   7      139.79      123.70     14.21 o
  -1   7   7       60.03       53.90     16.39 o
   1   7   7      198.02      240.74     18.64 o
   3   7   7       42.52       42.08     11.67 o
   5   7   7        3.74       -4.46      9.65 o
   7   7   7        0.07        2.55     10.33 o
 -28   0   8       51.43       50.35     22.57 o
 -26   0   8       41.29       -3.47     15.63 o
 -24   0   8      116.47      131.58     17.06 o
 -22   0   8      781.05      786.04     31.92 o
 -20   0   8      204.03      188.44     18.23 o
 -18   0   8       33.72        8.15      7.91 o
 -16   0   8      468.37      466.10     14.23 o
 -14   0   8      842.82      854.45     25.31 o
 -12   0   8     2007.09     2231.73     36.01 o
 -10   0   8      663.93      902.41     19.05 o
  -8   0   8       44.21       87.22      5.29 o
  -6   0   8      855.82     1194.94     21.61 o
  -4   0   8     1591.56     1532.32     31.92 o
  -2   0   8     2187.17     1958.89     31.73 o
   0   0   8     1277.76     1107.16     19.05 o
   2   0   8       18.53       19.45      3.60 o
   4   0   8     2120.18     1899.77     25.11 o
   6   0   8        0.77       -3.74      2.49 o
   8   0   8      173.37      175.10      8.91 o
  10   0   8     1218.45     1233.33     20.57 o
  12   0   8       11.65       12.46      3.70 o
  14   0   8       72.64       69.89      8.40 o
  16   0   8      671.22      670.92     22.18 o
  18   0   8      166.31      191.79     14.92 o
  20   0   8        0.72        5.17      8.40 o
  22   0   8      352.13      374.82     22.22 o
  24   0   8      929.44      911.50     37.96 o
 -27   1   8        1.76        2.60     12.28 o
 -25   1   8        7.82       -0.21      8.65 o
 -23   1   8      509.21      452.05     17.88 o
 -21   1   8     1203.67     1077.85     25.82 o
 -19   1   8       75.84       70.68      8.38 o
 -17   1   8     1622.06     1533.66     29.69 o
 -15   1   8      113.81      106.57      6.30 o
 -13   1   8     1639.30     1746.87     24.97 o
 -11   1   8     3978.23     4052.08     55.06 o
  -9   1   8      404.21      517.00      9.04 o
  -7   1   8     3825.77     4077.15     51.69 o
  -5   1   8      158.54      225.62     11.99 o
  -3   1   8     4092.97     4130.57     58.14 o
  -1   1   8        0.55        5.56      2.33 o
   1   1   8     1050.40      968.28     15.21 o
   3   1   8     1335.06     1525.81     18.02 o
   5   1   8       93.07      103.90      4.04 o
   7   1   8    23434.86    24415.58    194.36 o
   9   1   8     7235.83     7442.07     69.26 o
  11   1   8      140.68      171.09      6.34 o
  13   1   8      167.19      192.96      7.81 o
  15   1   8      127.11      130.77     12.04 o
  17   1   8       59.39       57.68      6.66 o
  19   1   8      227.78      238.54     11.44 o
  21   1   8     1253.09     1284.57     25.33 o
  23   1   8      264.08      257.80     15.04 o
 -26   2   8        6.54       -0.14      8.91 o
 -24   2   8      129.72       99.48     12.67 o
 -22   2   8       36.89       37.42      9.56 o
 -20   2   8     2659.65     2860.83     49.87 o
 -18   2   8      163.12      134.64     13.80 o
 -16   2   8       16.35       18.52      4.93 o
 -14   2   8      617.42      641.38     14.59 o
 -12   2   8       96.97       69.46      5.02 o
 -10   2   8     1070.72     1000.41     17.94 o
  -8   2   8     9657.32    10469.21    117.97 o
  -6   2   8     9575.58    10510.88    117.39 o
  -4   2   8       20.78       59.98      3.01 o
  -2   2   8      565.82      482.00     13.03 o
   0   2   8       14.11       12.32      2.51 o
   2   2   8      522.03      538.97      8.01 o
   4   2   8      368.56      323.06      6.86 o
   6   2   8    22925.53    22802.80    201.62 o
   8   2   8     1183.05     1167.85     17.88 o
  10   2   8     1556.81     1649.44     21.00 o
  12   2   8       68.25       57.42      5.68 o
  14   2   8        6.94        8.86      4.25 o
  16   2   8        8.45       12.05      5.26 o
  18   2   8       13.99       13.10      5.74 o
  20   2   8      243.06      230.87     12.96 o
  22   2   8       42.19       48.26      8.58 o
 -25   3   8        0.99       -0.80      8.01 o
 -23   3   8      245.27      318.52     23.92 o
 -21   3   8       14.94       11.60      8.65 o
 -19   3   8      198.24      214.87     14.43 o
 -17   3   8        5.11       -0.86     10.03 o
 -15   3   8      300.08      298.63     11.28 o
 -13   3   8      404.93      383.34     14.28 o
 -11   3   8      277.76      283.24     10.20 o
  -9   3   8        6.40       12.72      3.40 o
  -7   3   8      233.04      263.45      8.34 o
  -5   3   8      411.51      443.15      9.32 o
  -3   3   8       12.81       23.31      4.25 o
  -1   3   8       26.33       47.66      3.43 o
   1   3   8      123.73      133.33      5.40 o
   3   3   8      323.67      391.53     12.81 o
   5   3   8      244.62      277.66      8.92 o
   7   3   8      274.43      247.05      6.91 o
   9   3   8      372.15      391.09     10.41 o
  11   3   8       21.98       31.53      5.45 o
  13   3   8      129.99      130.10      9.68 o
  15   3   8        0.01       -9.28      6.19 o
  17   3   8       44.03       41.30      8.62 o
  19   3   8        5.65        8.11      8.77 o
  21   3   8       40.32       27.33      7.65 o
 -22   4   8        1.63        3.72     10.17 o
 -20   4   8       98.17      110.11     12.67 o
 -18   4   8        0.48       -1.94      7.53 o
 -16   4   8      175.34      161.90     15.65 o
 -14   4   8       23.70       18.01      8.02 o
 -12   4   8     3096.98     3158.25     47.05 o
 -10   4   8     1360.09     1324.02     24.47 o
  -8   4   8     1247.42     1285.67     22.00 o
  -6   4   8      180.24      164.13      8.81 o
  -4   4   8        0.41        2.50      3.54 o
  -2   4   8     2829.85     2774.63     33.83 o
   0   4   8       12.43       13.19      4.13 o
   2   4   8        4.65        6.59      3.74 o
   4   4   8      169.52      184.93      8.38 o
   6   4   8     1776.63     1739.15     37.14 o
   8   4   8      115.65      104.90      8.33 o
  10   4   8      304.63      252.47     12.54 o
  12   4   8       38.02       37.74      8.21 o
  14   4   8      173.91      179.41     14.54 o
  16   4   8        7.67        7.84      7.74 o
  18   4   8       85.27       76.12     11.43 o
  20   4   8       16.07       29.25      9.84 o
 -21   5   8        4.72        5.13      9.92 o
 -19   5   8       49.55       43.27     11.17 o
 -17   5   8       69.50       60.15     11.17 o
 -15   5   8       23.62       40.56      9.32 o
 -13   5   8      113.44      110.21     13.29 o
 -11   5   8        9.37        7.14      7.70 o
  -9   5   8     4009.36     3943.94     73.06 o
  -7   5   8       64.86       65.30      8.72 o
  -5   5   8     2204.44     2237.76     33.23 o
  -3   5   8      181.90      188.18     13.61 o
  -1   5   8        9.29       10.61      5.86 o
   1   5   8      105.49       98.78      9.53 o
   3   5   8     1072.07      968.16     23.77 o
   5   5   8      408.73      415.25     18.11 o
   7   5   8       65.07       65.82      9.92 o
   9   5   8        2.38        5.21      8.02 o
  11   5   8       93.57       79.97     12.25 o
  13   5   8       52.41       40.51     11.03 o
  15   5   8      114.80      116.28     18.40 o
  17   5   8       91.51       95.66     12.36 o
 -16   6   8        0.01       -5.25      8.91 o
 -14   6   8       63.31       72.52     12.18 o
 -12   6   8       92.14      113.24     17.51 o
 -10   6   8      142.84      150.17     13.84 o
  -8   6   8      100.37       90.26      9.91 o
  -6   6   8       15.89       15.05      8.09 o
  -4   6   8      114.71       95.30     11.59 o
  -2   6   8       51.05       52.59     13.80 o
   0   6   8       49.94       62.68     12.32 o
   2   6   8      182.31      197.84     15.22 o
   4   6   8        3.29        7.52      8.02 o
   6   6   8        0.00       -6.87      7.64 o
   8   6   8        6.13       -8.54      8.65 o
  10   6   8        1.27        3.00      8.91 o
  12   6   8       13.96        6.95     10.02 o
  -9   7   8       18.14       22.38     10.79 o
  -7   7   8        5.56       -6.95      8.55 o
  -5   7   8        2.75       -7.58      7.89 o
  -3   7   8        2.06        7.12      9.32 o
  -1   7   8      142.06      195.17     17.36 o
   1   7   8       11.15       31.35     11.33 o
   3   7   8       23.47       13.92     13.92 o
   5   7   8       51.77       50.59     12.67 o
   7   7   8        2.77        2.80      9.92 o
 -27   1   9       50.81       25.89     14.08 o
 -25   1   9        0.44        1.66      8.18 o
 -23   1   9        4.94       -0.75      6.47 o
 -21   1   9      641.34      538.23     18.81 o
 -19   1   9      299.92      315.63     13.92 o
 -17   1   9      110.02      135.97      9.03 o
 -15   1   9     1350.92     1219.29     20.04 o
 -13   1   9      719.07      666.83     14.07 o
 -11   1   9      288.41      251.21      8.37 o
  -9   1   9     3429.64     3912.54     42.66 o
  -7   1   9      157.91      296.86      7.21 o
  -5   1   9    12731.17    12979.27    174.39 o
  -3   1   9     5106.66     5443.55     75.48 o
  -1   1   9     1242.31     1117.01     16.90 o
   1   1   9     1674.18     1638.28     23.26 o
   3   1   9     5425.05     5332.95     51.98 o
   5   1   9        4.24        1.35      1.99 o
   7   1   9     1448.84     1528.75     16.22 o
   9   1   9      481.96      510.11      9.53 o
  11   1   9      311.54      330.06      8.31 o
  13   1   9       93.72      118.63      7.25 o
  15   1   9       19.21       18.77      4.64 o
  17   1   9      245.85      262.26     13.86 o
  19   1   9       14.55       11.54      5.99 o
  21   1   9      349.29      391.66     15.00 o
  23   1   9      109.75       83.96     10.21 o
 -26   2   9        1.34       -5.77     13.23 o
 -24   2   9       30.35       32.15      9.56 o
 -22   2   9        7.17        6.40      9.69 o
 -20   2   9     1520.88     1576.71     32.51 o
 -18   2   9     5265.40     5036.02     76.75 o
 -16   2   9       62.15       58.38      6.47 o
 -14   2   9        0.44       -0.47      3.25 o
 -12   2   9      109.30      117.74      5.75 o
 -10   2   9      154.94      179.38      6.93 o
  -8   2   9      297.77      328.53      8.08 o
  -6   2   9      325.31      315.81      7.51 o
  -4   2   9      487.57      572.99     14.03 o
  -2   2   9     3420.42     3510.15     52.72 o
   0   2   9        3.78       -5.87      3.91 o
   2   2   9        1.87       -0.29      2.01 o
   4   2   9      214.35      171.34      5.45 o
   6   2   9    12652.97    12792.11    123.08 o
   8   2   9     1962.19     2053.11     22.16 o
  10   2   9     4161.74     4350.15     43.68 o
  12   2   9        5.28       -1.32      4.66 o
  14   2   9       94.48      101.54      7.04 o
  16   2   9       43.74       60.97      6.99 o
  18   2   9      537.86      544.90     15.51 o
  20   2   9       95.64       83.71      9.83 o
  22   2   9      140.26      122.01     10.94 o
 -25   3   9       36.42       29.97     10.66 o
 -23   3   9      109.32      140.53     14.54 o
 -21   3   9       23.55        0.83      7.53 o
 -19   3   9      709.24      742.26     20.86 o
 -17   3   9      248.01      275.92     14.58 o
 -15   3   9      100.22       90.41     10.67 o
 -13   3   9       13.76       17.64      5.19 o
 -11   3   9       22.19       37.45      6.15 o
  -9   3   9      201.34      217.03     11.11 o
  -7   3   9        1.33        1.47      2.96 o
  -5   3   9        5.17        0.17      2.46 o
  -3   3   9      101.24       85.44      4.22 o
  -1   3   9      503.27      425.11      8.70 o
   1   3   9        0.00        5.36      2.61 o
   3   3   9        4.32        3.72      2.96 o
   5   3   9      229.99      217.37      7.27 o
   7   3   9        3.88        9.58      3.52 o
   9   3   9      935.12      979.73     14.76 o
  11   3   9       84.63      100.83      7.77 o
  13   3   9      266.77      272.07     10.41 o
  15   3   9      190.97      189.77      9.74 o
  17   3   9      172.70      183.99     11.06 o
  19   3   9       15.45        4.30      8.60 o
  21   3   9       20.75       28.14      7.80 o
 -22   4   9        3.06       -5.67      8.73 o
 -20   4   9       39.06       20.89      8.57 o
 -18   4   9        3.03       -9.26      8.73 o
 -16   4   9      385.39      402.50     18.32 o
 -14   4   9      246.40      213.77     16.79 o
 -12   4   9      319.36      324.56     13.36 o
 -10   4   9      820.89      894.57     17.47 o
  -8   4   9      618.73      606.58     13.59 o
  -6   4   9      299.53      324.70     11.00 o
  -4   4   9     1279.01     1241.53     20.20 o
  -2   4   9     2762.18     2650.23     32.57 o
   0   4   9     2014.25     1999.27     28.62 o
   2   4   9      536.36      509.93     12.11 o
   4   4   9      668.56      687.62     14.57 o
   6   4   9       32.27       30.23      5.11 o
   8   4   9      317.26      318.33     14.38 o
  10   4   9       67.25       56.82      7.72 o
  12   4   9      304.48      290.41     14.05 o
  14   4   9      151.36      132.59     11.92 o
  16   4   9       27.55       42.34      9.17 o
  18   4   9       14.66       23.44      9.08 o
  20   4   9        2.54       -6.61      9.77 o
 -21   5   9        8.10        8.09     11.60 o
 -19   5   9       38.92       27.78      9.76 o
 -17   5   9      100.49       84.57     11.99 o
 -15   5   9      393.36      427.01     19.52 o
 -13   5   9       14.11       14.09      8.32 o
 -11   5   9        0.07        8.86      7.20 o
  -9   5   9      880.94      881.21     25.81 o
  -7   5   9       99.31      126.33     11.59 o
  -5   5   9      326.73      312.89     12.13 o
  -3   5   9      556.84      577.68     16.05 o
  -1   5   9      991.68      909.61     40.03 o
   1   5   9      288.85      286.42     13.69 o
   3   5   9       30.54       21.13      6.86 o
   5   5   9       73.50       88.80     10.99 o
   7   5   9      358.05      331.72     21.30 o
   9   5   9       39.19       42.29      9.92 o
  11   5   9        1.20        6.79      8.18 o
  13   5   9      157.96      146.33     14.68 o
  15   5   9       22.50       25.43     10.66 o
  17   5   9        2.11        4.13      9.17 o
 -16   6   9       40.88       11.58     10.02 o
 -14   6   9        8.78       25.50     13.38 o
 -12   6   9       68.87       58.94     11.17 o
 -10   6   9        0.02        5.87      7.89 o
  -8   6   9       83.37       91.77     10.18 o
  -6   6   9       36.02       31.10      9.86 o
  -4   6   9       75.21       66.88     19.04 o
  -2   6   9       37.32       31.60      8.91 o
   0   6   9        2.88        5.13      7.64 o
   2   6   9        0.33        4.50      7.64 o
   4   6   9        0.15       -5.21      8.02 o
   6   6   9        1.02       11.53      8.55 o
   8   6   9      125.43       95.74     13.34 o
  10   6   9        2.77        7.21      9.35 o
  12   6   9        0.32        7.01      9.92 o
  -9   7   9       21.26       30.12     13.76 o
  -7   7   9        2.90        2.26     12.09 o
  -5   7   9        8.26       18.14     12.09 o
  -3   7   9        9.88        1.64     11.62 o
  -1   7   9       26.35       58.64     23.44 o
   1   7   9      193.95      235.07     23.23 o
   3   7   9        3.32        4.34     12.28 o
   5   7   9        1.04        2.60     19.97 o
 -26   0  10       42.17       83.34     22.57 o
 -24   0  10        4.86        7.16     12.15 o
 -22   0  10       48.07       44.78     11.62 o
 -20   0  10      385.87      392.61     22.00 o
 -18   0  10      493.81      456.48     20.76 o
 -16   0  10     1103.03     1012.39     30.69 o
 -14   0  10      381.91      375.72     15.80 o
 -12   0  10       80.96       62.99      6.84 o
 -10   0  10      979.14      821.79     18.64 o
  -8   0  10       72.83      110.21      5.85 o
  -6   0  10      333.86      304.93     11.05 o
  -4   0  10      274.26      336.31     10.38 o
  -2   0  10        2.59        0.58      2.00 o
   0   0  10     1827.17     1510.49     26.06 o
   2   0  10     1476.58     1367.80     25.06 o
   4   0  10      862.26      725.28     11.42 o
   6   0  10        0.41       -3.66      2.44 o
   8   0  10       61.71       71.65      5.59 o
  10   0  10        0.71       -2.53      3.76 o
  12   0  10     1420.93     1490.01     33.15 o
  14   0  10      920.35      868.72     28.78 o
  16   0  10       65.72       58.79      9.43 o
  18   0  10       83.66       70.06     10.22 o
  20   0  10       73.29       74.80     11.98 o
  22   0  10        9.73       -2.16     12.59 o
 -27   1  10       17.83       19.60     12.85 o
 -25   1  10       51.95       76.78     11.95 o
 -23   1  10        4.69        9.41      6.86 o
 -21   1  10     1300.58     1279.59     30.07 o
 -19   1  10       96.18       66.81      8.01 o
 -17   1  10     2300.35     2262.89     39.26 o
 -15   1  10      436.23      428.00     10.89 o
 -13   1  10       43.96       50.98      4.21 o
 -11   1  10     1869.56     1857.25     23.11 o
  -9   1  10      857.78      867.27     15.02 o
  -7   1  10        0.44        1.46      2.44 o
  -5   1  10      814.20      864.30     20.97 o
  -3   1  10     2684.88     2905.53     57.04 o
  -1   1  10     8507.99     8341.85    100.23 o
   1   1  10       75.67       75.75      4.94 o
   3   1  10     5635.81     5482.56     57.22 o
   5   1  10      408.67      390.25      8.44 o
   7   1  10       58.98       53.45      3.88 o
   9   1  10      503.96      532.45      8.79 o
  11   1  10       45.77       61.14      4.46 o
  13   1  10      100.84      117.80      7.19 o
  15   1  10      141.90      152.86     11.66 o
  17   1  10       36.78       43.10      6.26 o
  19   1  10       37.25       42.27      6.86 o
  21   1  10      333.59      374.84     15.03 o
  23   1  10       34.43       30.80      9.07 o
 -26   2  10       34.06       35.72     11.33 o
 -24   2  10        0.03        0.22      9.77 o
 -22   2  10      810.15      803.96     32.33 o
 -20   2  10      420.42      454.95     24.56 o
 -18   2  10     1114.35     1185.41     28.57 o
 -16   2  10      359.74      350.42     16.38 o
 -14   2  10      715.46      711.66     14.23 o
 -12   2  10      172.77      179.28      8.15 o
 -10   2  10      378.85      339.12      8.97 o
  -8   2  10        0.08       13.02      3.01 o
  -6   2  10     2725.43     3006.51     36.71 o
  -4   2  10     1015.93     1088.92     21.23 o
  -2   2  10      655.12      803.59     17.10 o
   0   2  10      253.16      256.47      9.63 o
   2   2  10     2157.86     2027.26     21.53 o
   4   2  10      563.53      542.71     12.31 o
   6   2  10       82.57      112.88      6.48 o
   8   2  10      623.99      604.63     11.13 o
  10   2  10       97.17      127.49      7.26 o
  12   2  10      933.90      895.29     23.14 o
  14   2  10       17.28       11.10      4.81 o
  16   2  10        5.82       10.47      5.22 o
  18   2  10      130.27      128.81      9.22 o
  20   2  10       19.02       21.59      7.02 o
  22   2  10       63.15       43.17     10.44 o
 -25   3  10       73.84       73.49     12.25 o
 -23   3  10      117.12      134.47     13.21 o
 -21   3  10       90.02      100.14     11.48 o
 -19   3  10        4.21        4.66      6.29 o
 -17   3  10       57.54       74.46      9.65 o
 -15   3  10      197.72      226.17     13.52 o
 -13   3  10      370.54      343.62     13.18 o
 -11   3  10       58.40       56.92      5.73 o
  -9   3  10       31.93       36.10      5.52 o
  -7   3  10      686.76      675.52     13.89 o
  -5   3  10      353.48      335.21      8.04 o
  -3   3  10     1084.57     1085.18     16.05 o
  -1   3  10       12.75       11.01      2.61 o
   1   3  10       55.84       47.04      3.85 o
   3   3  10       16.80       13.91      3.26 o
   5   3  10        2.89        2.57      3.04 o
   7   3  10       77.22       58.77      4.97 o
   9   3  10       97.60      107.99      7.35 o
  11   3  10     2545.21     2474.54     34.67 o
  13   3  10      136.81      130.03      7.75 o
  15   3  10      137.10      145.73      8.63 o
  17   3  10        2.99       -7.22      5.47 o
  19   3  10        6.53       -1.58      6.12 o
  21   3  10       40.05       42.38     15.24 o
 -22   4  10        0.02        1.56      8.73 o
 -20   4  10       67.65       67.36     11.33 o
 -18   4  10        7.28       10.34      7.64 o
 -16   4  10       73.57       65.30      9.43 o
 -14   4  10      153.99      155.83     10.62 o
 -12   4  10      250.85      243.86     14.79 o
 -10   4  10      132.67      134.78      8.05 o
  -8   4  10       10.99       10.99      4.35 o
  -6   4  10     1109.78     1072.70     18.34 o
  -4   4  10      765.68      759.48     14.65 o
  -2   4  10     1233.19     1238.67     22.72 o
   0   4  10     5286.02     5417.82     65.19 o
   2   4  10     1145.93     1071.31     21.74 o
   4   4  10      936.56      909.30     18.64 o
   6   4  10       13.40        8.10      4.79 o
   8   4  10       38.45       42.50      7.19 o
  10   4  10       17.75       21.12      6.76 o
  12   4  10      368.90      321.52     14.85 o
  14   4  10        0.44       -2.11      6.62 o
  16   4  10       80.71       74.17     11.05 o
  18   4  10        2.74       -5.77      8.08 o
 -19   5  10        1.93        9.82      9.96 o
 -17   5  10      106.26      127.54     13.20 o
 -15   5  10       87.90       65.08     10.33 o
 -13   5  10       41.52       44.28     10.03 o
 -11   5  10      695.71      672.50     22.54 o
  -9   5  10        1.80       27.83     11.86 o
  -7   5  10     1128.18     1189.57     26.46 o
  -5   5  10      448.54      467.77     15.90 o
  -3   5  10       60.25       60.20      7.94 o
  -1   5  10      182.18      194.12     11.59 o
   1   5  10     1000.37      963.75     23.32 o
   3   5  10      226.39      222.65     12.69 o
   5   5  10      189.76      184.87     13.68 o
   7   5  10      100.65      111.53     12.03 o
   9   5  10        0.17        1.03      7.64 o
  11   5  10        2.88        3.61      8.65 o
  13   5  10        2.54       -8.42      8.91 o
  15   5  10        6.81        3.47      9.02 o
 -16   6  10        1.94       10.73      9.65 o
 -14   6  10       67.49       48.03     17.74 o
 -12   6  10        7.02       -2.35      8.57 o
 -10   6  10        0.02       -5.63      7.53 o
  -8   6  10       36.09       29.65      7.88 o
  -6   6  10      138.84      199.74     14.97 o
  -4   6  10      115.75      112.63     12.60 o
  -2   6  10       28.64       19.04      9.32 o
   0   6  10       44.36       34.64     12.09 o
   2   6  10       10.72        2.08     20.84 o
   4   6  10       56.53       52.01     12.85 o
   6   6  10       39.03       45.14     12.85 o
   8   6  10       76.64       64.52     14.73 o
  10   6  10       12.92       19.35     13.02 o
  12   6  10        0.33       -9.45     10.85 o
  -7   7  10        8.32        4.93     11.62 o
  -5   7  10       39.88       59.32     14.13 o
  -3   7  10       68.69       44.92     14.08 o
  -1   7  10       54.38       54.32     33.86 o
   1   7  10       54.57       60.79     15.31 o
   3   7  10      232.18      245.29     23.73 o
 -27   1  11        3.81       -4.25      9.32 o
 -25   1  11       55.45       70.50     11.95 o
 -23   1  11      242.29      218.02     13.50 o
 -21   1  11        1.18        7.39      6.26 o
 -19   1  11        9.76       13.83      6.26 o
 -17   1  11      808.14      802.26     19.46 o
 -15   1  11     1391.25     1343.28     26.63 o
 -13   1  11       90.72       88.62      4.95 o
 -11   1  11     1150.30     1043.89     28.37 o
  -9   1  11      716.29      837.62     16.19 o
  -7   1  11        1.37        5.31      2.71 o
  -5   1  11     2468.12     2711.60     60.70 o
  -3   1  11       19.14       15.60      2.95 o
  -1   1  11     1120.31     1255.73     22.54 o
   1   1  11      924.01      864.98     16.59 o
   3   1  11      544.39      541.84      8.59 o
   5   1  11        0.78        7.06      2.48 o
   7   1  11      162.56      171.24      6.66 o
   9   1  11      445.75      446.61     12.33 o
  11   1  11       94.95       85.43      5.33 o
  13   1  11      243.73      225.42      9.30 o
  15   1  11      268.71      286.66     11.33 o
  17   1  11        6.11        1.78      4.98 o
  19   1  11        3.88       11.50      6.31 o
  21   1  11        0.16        6.16      6.14 o
 -26   2  11        0.11       -6.60      8.65 o
 -24   2  11       89.37      121.48     19.22 o
 -22   2  11        0.53       -8.28      6.47 o
 -20   2  11     1037.01      951.38     23.50 o
 -18   2  11       35.63       48.89      7.19 o
 -16   2  11      207.84      201.78     10.20 o
 -14   2  11      117.91      158.03      9.72 o
 -12   2  11       61.94       66.88      5.18 o
 -10   2  11      523.70      510.21     11.14 o
  -8   2  11     1318.82     1371.41     19.91 o
  -6   2  11     2693.62     2776.37     34.28 o
  -4   2  11      827.54      800.12     21.15 o
  -2   2  11      194.10      185.67      8.62 o
   0   2  11      412.83      339.98     10.83 o
   2   2  11        6.39       11.45      2.04 o
   4   2  11      863.85      863.72     14.19 o
   6   2  11        1.72        4.41      3.68 o
   8   2  11      237.90      236.65      7.42 o
  10   2  11      581.97      578.07     11.93 o
  12   2  11        0.06        5.11      4.92 o
  14   2  11        4.35        5.04      4.55 o
  16   2  11        6.60        4.73      5.20 o
  18   2  11       17.43       19.74      6.05 o
  20   2  11       41.38       45.87      8.58 o
  22   2  11       24.57       27.20      8.24 o
 -25   3  11       34.58       24.40      9.89 o
 -23   3  11        1.31       18.93      8.73 o
 -21   3  11       30.98       34.90      8.96 o
 -19   3  11       81.88       84.66     10.94 o
 -17   3  11      236.35      223.97     14.77 o
 -15   3  11        0.16       -4.58      5.85 o
 -13   3  11      113.17      123.15      8.42 o
 -11   3  11      255.15      267.04     11.28 o
  -9   3  11      469.91      440.80     12.87 o
  -7   3  11        6.62       12.30      3.80 o
  -5   3  11       49.92       61.04      6.03 o
  -3   3  11      302.03      306.90      7.11 o
  -1   3  11      219.70      226.78      7.38 o
   1   3  11      210.46      216.02      6.50 o
   3   3  11      350.09      325.52      8.54 o
   5   3  11        0.67       -3.11      3.17 o
   7   3  11       20.07       15.79      4.42 o
   9   3  11     1107.51     1067.80     25.61 o
  11   3  11        5.06        9.69      6.03 o
  13   3  11      455.76      436.85     15.80 o
  15   3  11        1.36        6.51      6.60 o
  17   3  11       79.11       72.30     11.24 o
  19   3  11       15.75       13.02      9.12 o
 -22   4  11        8.09       16.03      9.20 o
 -20   4  11       45.19       62.26     10.66 o
 -18   4  11        0.64       -2.42      7.06 o
 -16   4  11      129.99      119.96     11.81 o
 -14   4  11      311.88      339.08     14.43 o
 -12   4  11        4.51       12.02      9.27 o
 -10   4  11      625.20      608.14     14.91 o
  -8   4  11      129.45      169.14      8.41 o
  -6   4  11     1064.23     1015.48     22.02 o
  -4   4  11       97.20       96.29      7.51 o
  -2   4  11      172.66      175.92      8.54 o
   0   4  11      484.87      480.95     19.27 o
   2   4  11      963.14     1010.77     19.32 o
   4   4  11        0.01       -4.03      4.40 o
   6   4  11      420.87      402.72     17.53 o
   8   4  11       18.80       19.65      6.62 o
  10   4  11        0.63       12.03      6.28 o
  12   4  11       13.79       13.25      6.49 o
  14   4  11       37.45       29.91      8.81 o
  16   4  11       26.74       22.52      8.88 o
  18   4  11        0.70       -6.71      8.77 o
 -19   5  11       18.37       21.00      9.56 o
 -17   5  11       80.85       89.92     12.18 o
 -15   5  11       30.88       28.60      8.91 o
 -13   5  11      426.43      410.30     18.66 o
 -11   5  11      267.65      308.07     15.97 o
  -9   5  11      717.88      737.39     22.99 o
  -7   5  11      904.75      913.14     22.54 o
  -5   5  11      153.59      160.07     14.03 o
  -3   5  11       34.62       37.43      6.99 o
  -1   5  11        9.32        7.57      6.16 o
   1   5  11       31.17       21.15      6.86 o
   3   5  11      100.71      106.13      9.58 o
   5   5  11      353.19      307.83     24.03 o
   7   5  11        8.33       15.35      8.65 o
   9   5  11        6.49       -0.74     14.91 o
  11   5  11        4.26       -1.34      9.10 o
  13   5  11        0.01       -4.05      9.02 o
  15   5  11        0.84       -9.35     12.94 o
 -16   6  11        8.46       10.77     11.56 o
 -14   6  11        5.82       12.65     12.50 o
 -12   6  11        0.02       -7.19      8.33 o
 -10   6  11       77.03       76.06     15.63 o
  -8   6  11       36.80       25.29      9.29 o
  -6   6  11      330.69      345.51     24.19 o
  -4   6  11       10.37       12.05     10.42 o
  -2   6  11       12.59       -1.74      9.15 o
   0   6  11       18.73        9.65     10.85 o
   2   6  11       10.40       11.03     10.38 o
   4   6  11       48.86       58.46     13.51 o
   6   6  11       60.25       34.15     12.85 o
   8   6  11        0.00       -3.86     19.10 o
  10   6  11        1.65       18.60     12.85 o
  -7   7  11        0.15      -13.89     12.15 o
  -5   7  11        0.57        1.83     11.23 o
  -3   7  11       64.61       67.13     14.73 o
  -1   7  11       27.81       33.78     13.34 o
   1   7  11       20.21       18.02     12.85 o
 -26   0  12       59.74      101.32     36.46 o
 -24   0  12      159.95      151.22     17.06 o
 -22   0  12       37.32       41.67     11.05 o
 -20   0  12       30.47       29.78     13.02 o
 -18   0  12       10.58       12.02      7.91 o
 -16   0  12        0.25       -2.84      6.67 o
 -14   0  12     2562.48     2363.89     55.90 o
 -12   0  12      308.44      241.59     11.40 o
 -10   0  12       89.10      129.43      6.87 o
  -8   0  12     2928.67     2907.25    116.33 o
  -6   0  12     2816.99     2934.70     71.19 o
  -4   0  12     2100.18     2073.69     43.57 o
  -2   0  12     5594.02     6021.71     94.20 o
   0   0  12     2310.67     2344.41     40.43 o
   2   0  12     2740.84     2515.15     42.76 o
   4   0  12      842.24      882.93     19.70 o
   6   0  12      334.44      244.31      6.85 o
   8   0  12       39.40       61.13      5.39 o
  10   0  12     1637.35     1669.71     29.96 o
  12   0  12     3221.00     3045.87     57.21 o
  14   0  12      317.77      314.35     16.76 o
  16   0  12       54.26       49.32      8.83 o
  18   0  12       22.41       20.84      7.94 o
  20   0  12       80.36       95.75     12.22 o
  22   0  12      142.91      126.05     14.82 o
 -27   1  12       16.54        0.68      9.65 o
 -25   1  12        7.43       26.22      8.01 o
 -23   1  12        2.66        7.54      7.14 o
 -21   1  12       38.85       62.47      8.52 o
 -19   1  12      485.67      448.67     15.10 o
 -17   1  12     5453.48     5103.88     76.10 o
 -15   1  12      168.56      205.90      8.90 o
 -13   1  12        7.51        1.11      3.06 o
 -11   1  12        0.12        1.97      2.79 o
  -9   1  12      637.26      578.80     11.66 o
  -7   1  12     1721.73     1772.89     25.04 o
  -5   1  12     1044.36     1047.43     21.67 o
  -3   1  12      669.81      779.79     14.57 o
  -1   1  12      625.07      649.61     11.73 o
   1   1  12       47.09       51.98      3.24 o
   3   1  12        9.05        1.22      1.98 o
   5   1  12       64.58       84.51      4.24 o
   7   1  12       89.32      110.27      5.73 o
   9   1  12      109.27      109.67      4.22 o
  11   1  12      205.02      252.22     16.37 o
  13   1  12      513.57      501.34     19.02 o
  15   1  12        2.20        8.40      4.78 o
  17   1  12       20.59       17.85      8.93 o
  19   1  12       76.22       70.65      7.95 o
  21   1  12       21.25       34.22      7.38 o
 -26   2  12        0.23       -3.47      9.02 o
 -24   2  12        9.23       15.13      8.55 o
 -22   2  12       25.12        9.31      6.91 o
 -20   2  12       83.44       66.65      7.74 o
 -18   2  12      471.74      405.22     14.60 o
 -16   2  12     2157.15     2081.78     35.45 o
 -14   2  12      164.46      149.11      9.17 o
 -12   2  12       51.08       80.99      8.02 o
 -10   2  12      187.78      217.63      7.55 o
  -8   2  12      706.01      812.99     13.60 o
  -6   2  12      126.01      145.23      5.89 o
  -4   2  12     1839.31     1952.49     32.96 o
  -2   2  12     2807.38     2774.59     73.65 o
   0   2  12        0.15       -3.91      3.47 o
   2   2  12      392.77      365.64      7.74 o
   4   2  12       46.71       42.54      3.16 o
   6   2  12     1459.76     1443.82     18.76 o
   8   2  12       36.38       38.07      4.64 o
  10   2  12     3441.68     3291.66     44.78 o
  12   2  12      360.56      378.23     16.57 o
  14   2  12       24.98       26.99      5.22 o
  16   2  12       69.72       69.64      7.04 o
  18   2  12       32.63       26.25      6.34 o
  20   2  12       82.21       87.09     27.57 o
 -25   3  12       51.54       80.26     29.52 o
 -23   3  12        0.61        9.07     10.85 o
 -21   3  12        1.79       21.76      9.96 o
 -19   3  12       10.72        6.95     11.46 o
 -17   3  12       96.01      123.72     13.61 o
 -15   3  12      871.50      817.68     28.68 o
 -13   3  12      340.03      291.80     12.29 o
 -11   3  12       10.43       -1.65      4.47 o
  -9   3  12      128.09      133.42      8.77 o
  -7   3  12      192.16      180.16      7.20 o
  -5   3  12     1491.22     1545.97     23.98 o
  -3   3  12      348.00      412.42      9.26 o
  -1   3  12      119.10       89.26      3.76 o
   1   3  12     1139.62     1154.60     17.16 o
   3   3  12        0.30        5.59      3.11 o
   5   3  12      398.02      402.93     10.87 o
   7   3  12       53.71       64.52      5.88 o
   9   3  12     5967.51     5715.68     70.34 o
  11   3  12       12.04       10.79      6.25 o
  13   3  12      245.77      267.18     17.69 o
  15   3  12       27.52       29.51      7.96 o
  17   3  12       80.00       89.53     11.43 o
  19   3  12        1.86       -3.37      8.29 o
 -22   4  12       50.18       74.74     12.03 o
 -20   4  12       16.69       19.19      9.12 o
 -18   4  12       76.57       75.77     10.33 o
 -16   4  12       71.47       73.53      8.84 o
 -14   4  12      165.42      170.03     11.47 o
 -12   4  12       16.40       20.20      5.92 o
 -10   4  12        8.49        7.80      4.50 o
  -8   4  12      734.56      754.11     39.01 o
  -6   4  12        0.07       -3.20      3.83 o
  -4   4  12        0.04       -3.20      3.76 o
  -2   4  12     1688.36     1620.49     25.37 o
   0   4  12      111.65      105.80      6.97 o
   2   4  12      171.75      162.01      8.34 o
   4   4  12        7.92       12.45      4.88 o
   6   4  12       26.59       17.77      6.29 o
   8   4  12        0.69        0.32      6.46 o
  10   4  12      179.35      159.21     10.95 o
  12   4  12      163.68      146.76     10.95 o
  14   4  12       26.39       24.44     10.02 o
  16   4  12      207.51      205.37     15.76 o
  18   4  12        2.41        4.30      9.01 o
 -19   5  12       42.72       67.93     13.46 o
 -17   5  12        2.12       -0.40      9.73 o
 -15   5  12        0.06        7.45      7.89 o
 -13   5  12      324.09      357.48     19.19 o
 -11   5  12       99.54      111.52     19.97 o
  -9   5  12     1682.28     1684.03     48.70 o
  -7   5  12      178.10      184.91     14.25 o
  -5   5  12      686.41      660.61     23.11 o
  -3   5  12      514.53      523.62     19.93 o
  -1   5  12      459.87      463.75     28.61 o
   1   5  12       29.46       24.23      8.18 o
   3   5  12       38.35       41.82      9.12 o
   5   5  12        5.43        1.74      8.59 o
   7   5  12      130.56      105.02     20.84 o
   9   5  12      192.44      218.62     20.23 o
  11   5  12       47.35       50.04     22.57 o
  13   5  12        4.30       18.77     12.85 o
  15   5  12       43.29       24.56     16.50 o
 -14   6  12        2.91        8.96     11.23 o
 -12   6  12       20.47       32.99     18.23 o
 -10   6  12       14.09       -4.29      9.96 o
  -8   6  12       10.39       -3.08     14.23 o
  -6   6  12      792.45      774.63     34.73 o
  -4   6  12        5.75        3.47     10.38 o
  -2   6  12       57.62       64.02     13.76 o
   0   6  12        5.16       13.50     11.29 o
   2   6  12       36.73       61.21     13.34 o
   4   6  12        1.04       10.32     10.38 o
   6   6  12      176.59      156.74     34.73 o
   8   6  12      200.97      172.37     20.23 o
  10   6  12        0.00        1.55     11.62 o
  -3   7  12        3.60       27.10     14.08 o
  -1   7  12       36.84       37.26     14.58 o
 -25   1  13        0.18      -10.29      6.86 o
 -23   1  13       23.77       22.16      7.74 o
 -21   1  13      107.75       94.67      9.17 o
 -19   1  13      517.28      498.56     15.79 o
 -17   1  13      996.46     1033.77     22.31 o
 -15   1  13     4617.66     4589.38     61.02 o
 -13   1  13       44.21       61.04      6.05 o
 -11   1  13      342.43      396.68     11.21 o
  -9   1  13       42.15       59.78      4.58 o
  -7   1  13       99.40       97.49      5.93 o
  -5   1  13      231.24      248.71      7.80 o
  -3   1  13     1958.58     2261.39     42.05 o
  -1   1  13      741.34      941.50     14.82 o
   1   1  13     1777.91     1767.67     22.50 o
   3   1  13        3.11       -1.41      1.98 o
   5   1  13      303.34      301.56      7.32 o
   7   1  13      119.94      100.52      5.23 o
   9   1  13      188.09      188.58      8.18 o
  11   1  13       18.11        8.72      3.78 o
  13   1  13      651.21      670.66     14.86 o
  15   1  13       85.65       72.03      6.91 o
  17   1  13       31.67       25.32      6.08 o
  19   1  13       92.58       92.84      8.63 o
  21   1  13       47.23       38.20     10.94 o
 -26   2  13       29.11       47.86     14.08 o
 -24   2  13       52.01       65.63     10.94 o
 -22   2  13       99.28      102.77      9.61 o
 -20   2  13       44.97       28.19      6.91 o
 -18   2  13     1357.47     1146.71     35.09 o
 -16   2  13      730.71      645.04     20.32 o
 -14   2  13     2689.69     2648.11     43.99 o
 -12   2  13      849.54      860.19     18.71 o
 -10   2  13      589.84      576.35     12.86 o
  -8   2  13       92.98       80.30      4.79 o
  -6   2  13      359.53      405.19     27.68 o
  -4   2  13      975.40     1063.25     30.06 o
  -2   2  13      713.89      680.97     22.69 o
   0   2  13       10.75        4.14      3.76 o
   2   2  13      679.44      675.62     17.95 o
   4   2  13       23.04       23.16      3.22 o
   6   2  13     1073.78     1107.72     18.01 o
   8   2  13        8.59        6.41      4.05 o
  10   2  13      837.13      826.36     19.10 o
  12   2  13      266.55      233.47     11.80 o
  14   2  13      248.44      256.14     13.17 o
  16   2  13        1.62        2.26      6.53 o
  18   2  13       90.76      105.12     10.75 o
  20   2  13        6.75        5.06      8.64 o
 -23   3  13       38.78       45.35     13.89 o
 -21   3  13        5.47       -6.60      9.15 o
 -19   3  13      195.37      194.61     14.54 o
 -17   3  13        8.31        1.26     10.12 o
 -15   3  13      217.99      180.02     12.50 o
 -13   3  13       67.12       72.82      7.19 o
 -11   3  13       63.30       42.84      9.02 o
  -9   3  13       66.28       52.24      8.31 o
  -7   3  13        1.36       -0.34      3.53 o
  -5   3  13       45.05       49.18      4.92 o
  -3   3  13      806.34      892.76     12.88 o
  -1   3  13       59.97       72.22      7.53 o
   1   3  13     3150.37     3028.10     40.36 o
   3   3  13     2112.83     2081.35     30.43 o
   5   3  13      258.07      247.03     10.09 o
   7   3  13      280.99      288.53      9.92 o
   9   3  13      769.64      812.10     21.41 o
  11   3  13     1046.09      969.81     22.10 o
  13   3  13       96.73       73.31      8.90 o
  15   3  13       50.87       53.07      8.70 o
  17   3  13       79.58       72.29     12.28 o
  19   3  13       28.71       38.41     10.38 o
 -22   4  13        6.88       11.56      9.32 o
 -20   4  13      159.01      221.76     16.24 o
 -18   4  13       30.01       43.89      9.12 o
 -16   4  13      206.19      188.07     11.92 o
 -14   4  13      384.17      337.13     14.65 o
 -12   4  13      246.92      252.48     13.99 o
 -10   4  13      119.25      114.53      7.60 o
  -8   4  13       10.02       10.85      5.10 o
  -6   4  13      363.88      384.58     13.19 o
  -4   4  13      215.91      213.59      9.82 o
  -2   4  13      532.64      520.46     14.19 o
   0   4  13      989.88     1029.70     21.80 o
   2   4  13      669.50      641.02     16.80 o
   4   4  13      701.77      681.59     18.08 o
   6   4  13       28.06       23.97      8.32 o
   8   4  13       75.38       49.68      8.81 o
  10   4  13       84.64       67.22     17.54 o
  12   4  13      162.58      127.75     11.97 o
  14   4  13      205.16      192.09     14.49 o
  16   4  13        6.84        9.18      9.01 o
 -19   5  13        7.29       19.79     13.89 o
 -17   5  13       15.28       19.37     28.65 o
 -15   5  13        8.75      -10.53      9.59 o
 -13   5  13       24.42       28.33     24.31 o
 -11   5  13        6.68        0.54     11.29 o
  -9   5  13       28.73       48.15     24.31 o
  -7   5  13      442.38      492.55     39.15 o
  -5   5  13     1054.79     1095.51     35.58 o
  -3   5  13       47.08       50.31      9.68 o
  -1   5  13       86.47      101.31     11.23 o
   1   5  13       93.20      110.23     12.89 o
   3   5  13       36.54       21.88      8.25 o
   5   5  13      149.77      163.54     17.36 o
   7   5  13        3.71       -6.95      8.59 o
   9   5  13       84.87       83.34     14.73 o
  11   5  13       20.78        8.68     11.05 o
  13   5  13        7.74       -4.39     17.36 o
 -14   6  13        2.15       15.02     12.09 o
 -12   6  13        6.68       18.19     11.23 o
 -10   6  13        0.11      -13.72      9.15 o
  -8   6  13       38.79       58.65     17.10 o
  -6   6  13      447.40      499.86     27.53 o
  -4   6  13      368.17      357.08     24.61 o
  -2   6  13        8.62       -1.19      9.59 o
   0   6  13        2.41       -7.18      9.55 o
   2   6  13       81.54       96.87     14.58 o
   4   6  13       88.07      130.60     17.52 o
   6   6  13      133.60      131.21     18.29 o
   8   6  13       17.30       15.13     12.85 o
 -26   0  14       25.12       29.52     12.28 o
 -24   0  14       31.69       33.51     12.15 o
 -22   0  14      204.32      219.00     18.42 o
 -20   0  14      319.15      326.10     19.00 o
 -18   0  14      365.33      330.23     17.19 o
 -16   0  14       79.04       70.11     10.38 o
 -14   0  14     1730.28     1545.65     32.36 o
 -12   0  14     6271.45     5943.62    113.81 o
 -10   0  14       52.90       43.59      8.68 o
  -8   0  14     4954.82     4792.20     98.10 o
  -6   0  14     2692.12     2715.33     57.08 o
  -4   0  14       18.69       19.87      6.95 o
  -2   0  14       75.37       56.48      5.01 o
   0   0  14     5848.16     5896.22     93.84 o
   2   0  14     4171.99     4650.92     78.40 o
   4   0  14      604.91      695.81     17.36 o
   6   0  14      279.50      261.47     11.33 o
   8   0  14      231.55      263.24      9.29 o
  10   0  14       71.24       83.87      7.76 o
  12   0  14      701.25      655.35     24.32 o
  14   0  14      244.63      217.30     14.04 o
  16   0  14      208.67      193.62     14.04 o
  18   0  14      264.40      257.18     21.74 o
  20   0  14        9.34       24.80     10.11 o
 -25   1  14       30.07       23.63      8.08 o
 -23   1  14      127.70      114.46     10.62 o
 -21   1  14       14.82       21.96      8.02 o
 -19   1  14      359.88      354.65     13.53 o
 -17   1  14      706.96      651.48     16.40 o
 -15   1  14     2451.65     2371.29     34.39 o
 -13   1  14     2669.56     2594.33     56.21 o
 -11   1  14     1195.60     1233.16     20.67 o
  -9   1  14       20.21       34.00      3.57 o
  -7   1  14      985.13      886.78     13.01 o
  -5   1  14      212.93      183.44     10.02 o
  -3   1  14     1067.25     1130.58     22.22 o
  -1   1  14        0.72       -0.50      2.09 o
   1   1  14     1206.72     1275.31     15.67 o
   3   1  14      320.43      307.08      6.17 o
   5   1  14       23.37       15.44      3.25 o
   7   1  14        1.53       -3.18      3.05 o
   9   1  14      388.76      383.44     10.71 o
  11   1  14       12.51        9.48      5.02 o
  13   1  14      124.94      140.91      9.68 o
  15   1  14      144.37      139.67     10.35 o
  17   1  14       44.26       38.68     10.39 o
  19   1  14        2.73      -10.54      7.03 o
 -24   2  14       86.90       87.01     12.25 o
 -22   2  14       15.76       20.22      8.91 o
 -20   2  14      194.17      181.95     13.52 o
 -18   2  14     1164.20     1161.58     30.36 o
 -16   2  14        1.84        5.30      6.63 o
 -14   2  14       50.25       68.37      7.24 o
 -12   2  14       29.44       13.75      5.01 o
 -10   2  14        6.09       10.05      3.70 o
  -8   2  14        1.03        4.30      2.97 o
  -6   2  14      557.60      591.30     21.46 o
  -4   2  14      139.23      153.77     13.89 o
  -2   2  14      630.47      632.13     22.00 o
   0   2  14        0.64        1.55      3.76 o
   2   2  14       51.46       34.09      4.09 o
   4   2  14      572.29      556.53     10.34 o
   6   2  14      612.96      539.03     16.31 o
   8   2  14      255.84      249.38      9.47 o
  10   2  14       39.12       30.61      6.28 o
  12   2  14       23.49       25.95      6.64 o
  14   2  14       33.12       36.17      7.60 o
  16   2  14       93.07       97.14     10.08 o
  18   2  14       96.96       78.30     10.37 o
  20   2  14       15.21       15.86     11.53 o
 -23   3  14        2.14        2.10     11.23 o
 -21   3  14       14.59       12.62     10.94 o
 -19   3  14       82.68       81.14     10.94 o
 -17   3  14      504.69      524.53     20.16 o
 -15   3  14       62.40       53.28      8.88 o
 -13   3  14        3.16        0.59      5.10 o
 -11   3  14      935.06      814.91     18.82 o
  -9   3  14      288.97      285.18     10.00 o
  -7   3  14        6.75        1.06      3.26 o
  -5   3  14       67.66       70.05      6.27 o
  -3   3  14     1199.18     1146.86     34.98 o
  -1   3  14       16.02        2.60      8.59 o
   1   3  14      876.21      853.25     21.80 o
   3   3  14     3580.33     3666.64     55.97 o
   5   3  14     1020.41      997.93     17.63 o
   7   3  14      727.82      765.34     15.93 o
   9   3  14      114.08      120.93      9.35 o
  11   3  14       14.60       11.33      6.53 o
  13   3  14      145.39      126.01     10.32 o
  15   3  14      703.56      695.26     21.10 o
  17   3  14       21.13        8.68     14.54 o
 -22   4  14       21.68       26.05     10.15 o
 -20   4  14      129.83      144.71     14.87 o
 -18   4  14       68.54       80.52     10.79 o
 -16   4  14        9.59       -0.99      7.20 o
 -14   4  14        3.77        9.34      7.35 o
 -12   4  14      399.36      309.69     15.75 o
 -10   4  14      523.12      486.98     15.57 o
  -8   4  14       23.70       17.39      5.28 o
  -6   4  14       36.18       47.87      5.68 o
  -4   4  14      578.94      562.30     14.74 o
  -2   4  14     1303.60     1239.12     24.33 o
   0   4  14        1.00       -5.44      5.76 o
   2   4  14      406.65      392.88     13.37 o
   4   4  14     1185.90     1237.54     26.06 o
   6   4  14      322.27      318.83     16.98 o
   8   4  14      270.63      281.87     17.11 o
  10   4  14      101.56       96.41     11.34 o
  12   4  14       29.70       32.36      9.25 o
  14   4  14      225.74      231.26     20.54 o
  16   4  14        4.42       -0.16     16.00 o
 -19   5  14        3.30       16.82     11.62 o
 -17   5  14        3.66        3.88      9.96 o
 -15   5  14        7.05       11.44      9.96 o
 -13   5  14       10.09        3.26     12.15 o
 -11   5  14      214.87      203.20     17.02 o
  -9   5  14      216.86      240.44     15.75 o
  -7   5  14       14.15       24.13     10.19 o
  -5   5  14       25.97       36.99      8.47 o
  -3   5  14      202.37      243.78     14.95 o
  -1   5  14       38.73       39.35     10.78 o
   1   5  14        2.33      -10.31      6.87 o
   3   5  14       30.20       43.16     11.52 o
   5   5  14       11.22        0.87     13.02 o
   7   5  14        5.14        3.47      9.82 o
   9   5  14        3.48       -4.60     10.38 o
  11   5  14        1.23      -11.85     10.38 o
  13   5  14        0.51        2.01     11.62 o
 -12   6  14       11.09       23.03     11.23 o
 -10   6  14      143.16      184.27     23.44 o
  -8   6  14       34.32       26.05      9.76 o
  -6   6  14       10.09       26.39     11.56 o
  -4   6  14       34.01       39.69     12.50 o
  -2   6  14        4.24        7.46     21.70 o
   0   6  14       16.28       23.94     11.23 o
   2   6  14        4.99      -14.73      9.82 o
   4   6  14      269.09      322.21     24.19 o
   6   6  14      215.25      218.50     42.54 o
   8   6  14        6.87       19.97     12.28 o
 -25   1  15        6.75       -3.07      8.32 o
 -23   1  15       23.50       13.47      8.65 o
 -21   1  15        3.93        6.18      5.98 o
 -19   1  15       17.85       17.05      7.02 o
 -17   1  15      181.94      187.52     11.95 o
 -15   1  15      468.35      440.93     20.08 o
 -13   1  15       22.11       12.99      5.27 o
 -11   1  15      206.66      216.38      8.33 o
  -9   1  15       32.46       41.51      3.31 o
  -7   1  15      201.61      168.40      4.89 o
  -5   1  15      251.53      238.32     16.50 o
  -3   1  15      316.87      397.97     16.54 o
  -1   1  15       92.95      115.60      8.32 o
   1   1  15      214.54      234.99      5.54 o
   3   1  15        4.44        1.59      2.80 o
   5   1  15      588.08      599.19     10.77 o
   7   1  15       43.21       43.05      4.53 o
   9   1  15      162.37      149.57      8.15 o
  11   1  15        0.61        2.44      5.97 o
  13   1  15        0.66       -7.16      5.19 o
  15   1  15       20.85       11.62      6.31 o
  17   1  15        7.54        2.37      6.56 o
  19   1  15        5.34       15.43      8.40 o
 -24   2  15        0.00       12.97      8.91 o
 -22   2  15      166.75      214.71     15.84 o
 -20   2  15        0.04       -5.21      7.02 o
 -18   2  15      171.08      198.62     13.34 o
 -16   2  15      267.92      278.66     16.16 o
 -14   2  15      327.43      326.75     12.53 o
 -12   2  15      202.63      210.59      9.64 o
 -10   2  15       68.86       50.40      5.39 o
  -8   2  15      131.12      125.58      5.78 o
  -6   2  15        6.04        4.90      5.29 o
  -4   2  15       65.61       93.93      8.18 o
  -2   2  15      317.50      341.52     13.52 o
   0   2  15      261.91      295.04     20.02 o
   2   2  15        9.67        7.02      2.41 o
   4   2  15      110.84      112.98      6.20 o
   6   2  15      746.81      720.68     13.99 o
   8   2  15      136.42      123.63      7.30 o
  10   2  15       27.10       33.95      7.54 o
  12   2  15      256.75      234.99     12.28 o
  14   2  15        0.96        4.32      6.12 o
  16   2  15       43.45       49.05      8.53 o
  18   2  15       20.20       19.97      7.92 o
 -23   3  15        0.03        0.00     10.85 o
 -21   3  15        5.18        0.21      7.89 o
 -19   3  15        0.29       -6.34      7.31 o
 -17   3  15       54.71       33.37      8.18 o
 -15   3  15        2.33        7.99      7.15 o
 -13   3  15        7.88       12.40      5.98 o
 -11   3  15       50.38       40.25      5.61 o
  -9   3  15       59.07       33.77      5.51 o
  -7   3  15        0.12        2.60      3.29 o
  -5   3  15       13.33       16.09      9.15 o
  -3   3  15     1126.84     1057.22     33.75 o
  -1   3  15       51.66       39.01      9.59 o
   1   3  15       70.57       65.55      4.95 o
   3   3  15      163.05      177.88      8.79 o
   5   3  15      468.88      483.06     13.16 o
   7   3  15      217.30      240.45     12.07 o
   9   3  15      222.50      210.30     13.10 o
  11   3  15       26.21       34.70      8.38 o
  13   3  15      148.48      180.42     13.53 o
  15   3  15       11.17       19.09      8.85 o
  17   3  15       18.80        7.53      9.92 o
 -20   4  15        6.41       10.33     11.62 o
 -18   4  15        9.72       12.36      9.96 o
 -16   4  15        0.96       -2.43      7.15 o
 -14   4  15        0.40       -7.75      6.87 o
 -12   4  15      178.82      189.12     12.82 o
 -10   4  15       22.50       22.89      6.16 o
  -8   4  15       48.10       31.95      5.71 o
  -6   4  15       66.65       64.13      6.62 o
  -4   4  15      122.57      116.58      7.49 o
  -2   4  15      210.89      190.85      8.04 o
   0   4  15      149.88      158.50      8.91 o
   2   4  15        0.19        3.81      5.17 o
   4   4  15        4.79       -2.06      5.52 o
   6   4  15      285.70      296.52     20.56 o
   8   4  15       15.49       15.75      9.44 o
  10   4  15        6.57       21.63      8.38 o
  12   4  15      136.25      148.02     13.18 o
  14   4  15      130.15      129.99     15.45 o
 -17   5  15        3.22       28.48     11.56 o
 -15   5  15       23.48       23.73     18.23 o
 -13   5  15        1.08       12.87      9.96 o
 -11   5  15        1.32       17.58      9.55 o
  -9   5  15       18.13       16.10      8.40 o
  -7   5  15      313.10      314.45     28.28 o
  -5   5  15      147.61      150.62     12.82 o
  -3   5  15       70.95       70.97     12.09 o
  -1   5  15       40.90       21.71     10.02 o
   1   5  15        0.96       -3.51      8.19 o
   3   5  15       10.87        9.45      8.00 o
   5   5  15        9.73        4.45      9.59 o
   7   5  15       57.36       64.78     13.34 o
   9   5  15      114.48       98.39     15.82 o
  11   5  15        8.59       17.36     12.28 o
 -12   6  15        0.09       -3.58      9.59 o
 -10   6  15       81.29       95.31     15.02 o
  -8   6  15      233.48      283.61     17.88 o
  -6   6  15      630.18      733.04     32.54 o
  -4   6  15       21.30        0.73     13.89 o
  -2   6  15       17.35       22.49     12.09 o
   0   6  15       31.07       31.43     12.09 o
   2   6  15        3.40       -2.76     12.15 o
   4   6  15        1.12       -6.49     11.62 o
   6   6  15       26.12       27.53     13.02 o
 -26   0  16       64.21       72.07     14.73 o
 -24   0  16       23.13       32.80     10.85 o
 -22   0  16      131.97      164.07     15.82 o
 -20   0  16       29.43       39.78      9.15 o
 -18   0  16      623.14      607.63     22.49 o
 -16   0  16       13.46       10.07      5.78 o
 -14   0  16    12518.02    11602.22    324.70 o
 -12   0  16     1042.32     1116.27     33.86 o
 -10   0  16      474.80      481.25     18.29 o
  -8   0  16      126.33      146.34     10.38 o
  -6   0  16       43.44       26.05      5.42 o
  -4   0  16      848.86      807.61     21.46 o
  -2   0  16     1733.82     1859.32     33.74 o
   0   0  16     1421.73     1517.67     29.49 o
   2   0  16      312.50      303.53      9.75 o
   4   0  16      411.81      407.87     18.38 o
   6   0  16      174.96      181.02     12.58 o
   8   0  16       30.82       32.99      8.59 o
  10   0  16      184.88      153.67     19.10 o
  12   0  16       61.49       50.23     11.62 o
  14   0  16       36.17       32.12     12.28 o
  16   0  16      689.76      685.96     33.15 o
  18   0  16        0.82        8.37     22.57 o
 -25   1  16       15.13        0.00      9.82 o
 -23   1  16        4.08       10.28      8.65 o
 -21   1  16      176.08      182.35     16.79 o
 -19   1  16       19.62        3.84      7.04 o
 -17   1  16       11.39        0.54      5.62 o
 -15   1  16       64.87       77.05      8.32 o
 -13   1  16     1903.34     1789.75     38.34 o
 -11   1  16      170.10      174.86      7.41 o
  -9   1  16      413.04      436.95      9.53 o
  -7   1  16       50.47       48.49      4.26 o
  -5   1  16      491.33      526.72     26.91 o
  -3   1  16     1020.01      985.67     63.38 o
  -1   1  16      318.50      320.46      9.22 o
   1   1  16        1.85        4.12      2.58 o
   3   1  16        8.47       11.19      2.25 o
   5   1  16      266.10      243.72      7.08 o
   7   1  16        8.93       21.71      4.13 o
   9   1  16        4.68       -2.57      4.26 o
  11   1  16       15.04        1.61      5.08 o
  13   1  16       74.35       67.42      7.66 o
  15   1  16      130.41      134.92     10.37 o
  17   1  16        0.72        3.24      7.11 o
  19   1  16       19.56       11.54      7.94 o
 -24   2  16        0.31       -5.76      9.69 o
 -22   2  16      147.41      122.57     12.34 o
 -20   2  16        0.21        2.32      7.02 o
 -18   2  16      130.18       88.51     10.02 o
 -16   2  16      355.00      328.99     15.07 o
 -14   2  16      373.35      337.52     13.73 o
 -12   2  16      356.52      328.97     11.27 o
 -10   2  16      380.70      363.13     10.78 o
  -8   2  16      165.89      189.56      6.80 o
  -6   2  16      160.89      184.22     13.14 o
  -4   2  16      146.28      160.05     10.46 o
  -2   2  16       50.00       29.20      5.85 o
   0   2  16      325.62      315.88     16.40 o
   2   2  16       56.66       56.39      5.29 o
   4   2  16      339.98      366.53     11.48 o
   6   2  16        0.03        4.29      4.46 o
   8   2  16      356.94      397.63     14.76 o
  10   2  16      136.32      154.13      9.65 o
  12   2  16       25.41       37.89      7.37 o
  14   2  16      219.97      214.66     12.74 o
  16   2  16       28.81        4.43     10.67 o
  18   2  16        0.50        1.59      7.80 o
 -23   3  16       25.64       13.73     14.76 o
 -21   3  16        0.58      -10.16      7.89 o
 -19   3  16       50.46       65.53     10.46 o
 -17   3  16      322.94      292.43     16.09 o
 -15   3  16      945.35      830.60     24.50 o
 -13   3  16      705.55      692.69     18.17 o
 -11   3  16        8.07       14.16      5.69 o
  -9   3  16       93.90       84.76      8.02 o
  -7   3  16      633.31      557.96     12.89 o
  -5   3  16      484.05      468.44     21.46 o
  -3   3  16        0.00      -10.42      7.37 o
  -1   3  16      257.76      259.43     17.77 o
   1   3  16     1783.20     1741.36     29.45 o
   3   3  16       27.78       29.29      5.95 o
   5   3  16        5.54        8.48      4.94 o
   7   3  16       32.44       34.32      6.28 o
   9   3  16       20.42       20.27      7.34 o
  11   3  16        9.03        2.58      7.19 o
  13   3  16     1094.32      987.46     27.63 o
  15   3  16       47.81       52.44     10.67 o
 -20   4  16        2.40       -2.32     10.85 o
 -18   4  16        5.64        6.08     19.97 o
 -16   4  16        5.40        7.19      7.58 o
 -14   4  16        0.41       -8.49      6.50 o
 -12   4  16      236.84      210.42     16.29 o
 -10   4  16        8.87        6.21      5.39 o
  -8   4  16       69.65       76.19      8.02 o
  -6   4  16      232.92      240.25     10.07 o
  -4   4  16      669.72      651.86     15.76 o
  -2   4  16      105.71       96.81      6.00 o
   0   4  16      823.93      869.02     39.60 o
   2   4  16       39.59       39.81      7.77 o
   4   4  16      195.54      189.54     12.28 o
   6   4  16        6.87       -0.17      8.64 o
   8   4  16       10.32       13.15      8.55 o
  10   4  16        9.03       17.16      8.23 o
  12   4  16      602.28      518.51     21.66 o
  14   4  16       78.22       59.85     13.21 o
 -17   5  16       22.38       54.43     13.76 o
 -15   5  16        5.33       -7.16      8.93 o
 -13   5  16       28.55       47.09     11.23 o
 -11   5  16       25.81       50.86     11.56 o
  -9   5  16        5.31        8.22      7.76 o
  -7   5  16       13.27       25.39      8.64 o
  -5   5  16      203.79      213.31     14.51 o
  -3   5  16      179.00      198.93     14.29 o
  -1   5  16       78.54       74.70      9.89 o
   1   5  16       53.63       47.69      9.89 o
   3   5  16       43.02       53.58     10.46 o
   5   5  16       50.78       62.94     12.50 o
   7   5  16        0.12        1.74      9.82 o
   9   5  16        2.77        5.21     11.05 o
 -10   6  16       10.47       24.31     12.50 o
  -8   6  16       68.38       83.09     11.81 o
  -6   6  16       75.79       51.64     15.63 o
  -4   6  16      151.17      136.89     17.02 o
  -2   6  16      275.60      250.30     20.84 o
   0   6  16      129.25      117.48     20.84 o
   2   6  16       94.09      116.05     21.70 o
   4   6  16        0.00       -5.21     15.63 o
 -25   1  17       97.62      105.28     12.96 o
 -23   1  17       18.29       38.99     17.37 o
 -21   1  17       35.15       30.01      8.55 o
 -19   1  17       43.79       46.94     12.29 o
 -17   1  17      135.75      126.60     10.33 o
 -15   1  17       26.28       10.83      6.86 o
 -13   1  17      960.27      891.29     25.81 o
 -11   1  17     4311.42     4312.60     62.71 o
  -9   1  17       50.71       45.55      5.76 o
  -7   1  17        6.57        2.06      3.16 o
  -5   1  17      308.22      269.39     14.58 o
  -3   1  17      428.95      379.75     16.54 o
  -1   1  17      225.16      264.39     11.59 o
   1   1  17      552.74      574.68     12.04 o
   3   1  17      998.85     1078.48     17.06 o
   5   1  17      187.17      224.76      7.21 o
   7   1  17      317.68      339.96      9.64 o
   9   1  17        0.00        3.68      4.42 o
  11   1  17        5.74       13.30      5.38 o
  13   1  17       17.90       16.57      6.25 o
  15   1  17      157.76      148.23     11.21 o
  17   1  17      163.71      155.80     14.68 o
 -24   2  17       86.56       90.02     12.96 o
 -22   2  17        2.02        5.17     10.63 o
 -20   2  17       57.24       51.97     11.08 o
 -18   2  17       13.80       19.73     10.08 o
 -16   2  17        4.93       -4.87      6.63 o
 -14   2  17       98.57       76.66      7.85 o
 -12   2  17       70.29       61.69      6.35 o
 -10   2  17      255.94      275.65      9.76 o
  -8   2  17      468.31      399.78     10.05 o
  -6   2  17        0.47       -1.74      5.78 o
  -4   2  17        5.95       -3.13      5.78 o
  -2   2  17       43.59       43.85      7.36 o
   0   2  17      156.66      134.01     11.23 o
   2   2  17        4.79        3.47      2.98 o
   4   2  17     1236.95     1255.24     21.69 o
   6   2  17      783.67      835.76     17.55 o
   8   2  17        0.26        3.80      5.74 o
  10   2  17      220.99      230.07     16.29 o
  12   2  17       41.28       63.13      9.01 o
  14   2  17        0.71       -8.36      7.08 o
  16   2  17       46.35       62.66     10.67 o
 -21   3  17       22.39       23.97      9.56 o
 -19   3  17        0.00       -3.71      7.35 o
 -17   3  17        7.08       -6.95      6.30 o
 -15   3  17      496.38      460.62     18.40 o
 -13   3  17       43.86       28.20      7.35 o
 -11   3  17     1007.79      897.90     20.00 o
  -9   3  17       73.75       63.04     11.03 o
  -7   3  17      131.19      131.84      6.03 o
  -5   3  17       32.58       19.97      8.59 o
  -3   3  17      412.05      397.99     26.05 o
  -1   3  17      529.12      512.48     28.65 o
   1   3  17       34.61       33.48      6.52 o
   3   3  17      103.97      106.19      7.22 o
   5   3  17     1344.58     1295.08     24.63 o
   7   3  17      703.37      701.22     20.03 o
   9   3  17      460.81      394.36     23.81 o
  11   3  17      348.91      337.88     17.20 o
  13   3  17       67.24       54.99     10.06 o
  15   3  17       93.18       75.04     11.82 o
 -20   4  17        2.32       11.29     11.05 o
 -18   4  17        2.40      -12.50      8.33 o
 -16   4  17       75.86       87.03     10.94 o
 -14   4  17       30.49       29.70      8.40 o
 -12   4  17      133.11      158.29     13.57 o
 -10   4  17      217.67      195.10     10.67 o
  -8   4  17      111.95       94.26      7.67 o
  -6   4  17       80.31       65.37      8.52 o
  -4   4  17        2.01        3.11      4.33 o
  -2   4  17      182.03      192.04      9.08 o
   0   4  17       50.94       48.29      6.13 o
   2   4  17       94.05       81.46      7.54 o
   4   4  17       81.29       87.24     15.41 o
   6   4  17       18.57       11.95      7.89 o
   8   4  17       77.61       69.15     11.48 o
  10   4  17        8.05        3.29      8.23 o
  12   4  17      293.92      308.59     18.53 o
 -15   5  17        1.56       -1.84      9.59 o
 -13   5  17       33.13       24.50     10.85 o
 -11   5  17       34.40       20.02      9.15 o
  -9   5  17       48.57       55.02      9.89 o
  -7   5  17      168.49      192.39     25.29 o
  -5   5  17       27.47       27.49      8.64 o
  -3   5  17       63.51       45.60      8.83 o
  -1   5  17        0.08       -2.39      7.06 o
   1   5  17        5.08        2.66      8.09 o
   3   5  17        8.79        4.15      8.09 o
   5   5  17        7.86       23.19     10.42 o
   7   5  17       55.45       75.89     14.58 o
   9   5  17        9.11       12.52     11.62 o
  -8   6  17      135.50      187.11     14.62 o
  -6   6  17      118.30      122.83     17.02 o
  -4   6  17      152.76      144.49     17.52 o
  -2   6  17      289.07      262.85     27.78 o
   0   6  17       62.46       50.51     13.34 o
   2   6  17        0.47       -6.46     25.18 o
 -24   0  18      535.73      840.39     48.62 o
 -22   0  18       18.04       34.73     15.63 o
 -20   0  18      115.47       85.08     17.36 o
 -18   0  18       20.29       24.31     12.15 o
 -16   0  18      411.45      383.73     26.05 o
 -14   0  18      644.44      685.85     34.73 o
 -12   0  18     8811.02     8746.98    342.06 o
 -10   0  18     4272.36     4265.49     90.83 o
  -8   0  18     3550.70     3632.83     77.96 o
  -6   0  18       86.30      107.20      9.15 o
  -4   0  18     1466.26     1451.42     34.98 o
  -2   0  18      483.99      485.72     14.03 o
   0   0  18     1771.97     1861.63     35.75 o
   2   0  18       27.30       39.52      5.39 o
   4   0  18     1480.97     1450.50     33.71 o
   6   0  18      577.65      551.52     23.33 o
   8   0  18      210.65      217.00     35.59 o
  10   0  18        8.33        6.14     12.15 o
  12   0  18      498.94      422.34     25.18 o
  14   0  18        3.31       -2.14     10.38 o
  16   0  18      192.05      204.15     22.69 o
 -23   1  18        4.69       16.45      7.89 o
 -21   1  18      191.56      189.01     13.34 o
 -19   1  18        0.00        7.06      6.87 o
 -17   1  18       13.34       25.52      6.87 o
 -15   1  18      103.44      104.60     11.36 o
 -13   1  18       32.82       43.83      5.59 o
 -11   1  18      460.20      494.41     16.09 o
  -9   1  18      718.72      697.68     15.76 o
  -7   1  18       55.25       60.61      5.10 o
  -5   1  18      213.26      235.00     13.77 o
  -3   1  18        1.20        3.47      9.55 o
  -1   1  18        0.00        3.56      2.97 o
   1   1  18       80.39       86.97      5.51 o
   3   1  18      463.35      451.05     11.53 o
   5   1  18       42.14       38.11      5.74 o
   7   1  18        1.44        4.81      5.39 o
   9   1  18        4.90        1.14      6.87 o
  11   1  18       80.09       93.45     12.34 o
  13   1  18        0.42       -0.42      7.50 o
  15   1  18       64.32       62.99     10.77 o
  17   1  18        0.71        0.29      9.17 o
 -22   2  18        1.16       -0.58      8.02 o
 -20   2  18       44.20       63.40      9.65 o
 -18   2  18        1.02      -10.07      7.45 o
 -16   2  18       17.60        0.50      7.25 o
 -14   2  18      775.98      734.09     20.86 o
 -12   2  18        4.97       -1.51      4.52 o
 -10   2  18      202.87      219.72      9.52 o
  -8   2  18      611.81      542.65     11.95 o
  -6   2  18       51.13       38.50      8.33 o
  -4   2  18       61.27       44.42     11.29 o
  -2   2  18       71.30       73.67      8.68 o
   0   2  18      221.50      241.24     18.23 o
   2   2  18       53.11       54.79      4.42 o
   4   2  18      441.57      430.56     11.53 o
   6   2  18     1046.01     1096.72     20.91 o
   8   2  18      256.29      289.23     13.63 o
  10   2  18       76.68       75.00      9.12 o
  12   2  18       31.22       19.68      7.69 o
  14   2  18       41.13       38.37      8.93 o
  16   2  18       11.85       16.81      8.73 o
 -21   3  18       98.50      105.42     12.50 o
 -19   3  18        6.20       -1.97      7.89 o
 -17   3  18       95.48       82.67     10.22 o
 -15   3  18      731.12      732.61     22.43 o
 -13   3  18        0.10        8.59      6.30 o
 -11   3  18      100.51      134.51      8.70 o
  -9   3  18      758.24      688.37     16.05 o
  -7   3  18       95.88       78.28      5.76 o
  -5   3  18      164.65      157.00     25.18 o
  -3   3  18        3.38        1.47      7.91 o
  -1   3  18      204.87      209.29     16.67 o
   1   3  18     1408.51     1372.64     24.20 o
   3   3  18      381.71      414.01     12.51 o
   5   3  18      221.40      219.17      9.99 o
   7   3  18      360.55      393.66     16.32 o
   9   3  18      867.76      783.20     22.54 o
  11   3  18        7.04       12.69      8.49 o
  13   3  18       62.92       62.62     14.54 o
 -18   4  18       14.42       29.99     12.39 o
 -16   4  18       18.77       24.04      8.83 o
 -14   4  18       41.84       55.32      9.43 o
 -12   4  18       46.17       29.04      7.89 o
 -10   4  18       59.08       39.50      6.43 o
  -8   4  18       95.88       56.76      6.62 o
  -6   4  18       50.44       51.16      5.78 o
  -4   4  18       84.29       75.41      6.47 o
  -2   4  18       91.04       94.50      6.98 o
   0   4  18       91.20      110.12      7.75 o
   2   4  18        0.08        4.04      5.17 o
   4   4  18       15.12       15.89      7.51 o
   6   4  18        1.18       -0.89      8.09 o
   8   4  18        7.82        6.19      8.73 o
  10   4  18       20.70       16.70      8.85 o
  12   4  18       30.71       29.01     11.17 o
 -15   5  18        1.84        7.91     19.10 o
 -13   5  18        0.25        3.82      8.67 o
 -11   5  18       12.15       10.17     10.42 o
  -9   5  18        1.51        1.79      7.76 o
  -7   5  18       16.24       -2.96      6.95 o
  -5   5  18       17.61       19.26     11.83 o
  -3   5  18        3.04        7.46      8.88 o
  -1   5  18        8.94       12.92      7.76 o
   1   5  18      110.89      121.17     12.17 o
   3   5  18       22.31       31.77      9.62 o
   5   5  18        5.09      -10.42      9.15 o
   7   5  18      136.89      189.49     19.53 o
 -23   1  19       87.21      102.73     15.82 o
 -21   1  19       15.37       37.33     11.05 o
 -19   1  19      723.68      708.03     28.16 o
 -17   1  19       77.30       78.04     10.85 o
 -15   1  19      526.21      506.14     32.12 o
 -13   1  19       14.29       10.60      6.63 o
 -11   1  19       67.79       75.74     12.53 o
  -9   1  19      198.65      193.99     10.15 o
  -7   1  19      686.00      660.94     18.87 o
  -5   1  19      427.24      415.32     10.31 o
  -3   1  19       68.88       82.66      6.66 o
  -1   1  19       20.20       20.83      3.87 o
   1   1  19        3.57        3.94      3.87 o
   3   1  19       52.02       64.79      7.77 o
   5   1  19      148.98      171.72     10.98 o
   7   1  19       16.39        4.17      7.15 o
   9   1  19       49.10       57.01      9.92 o
  11   1  19       86.43       85.53     11.95 o
  13   1  19        9.89        3.16      9.65 o
  15   1  19       14.76       14.78     11.33 o
 -22   2  19       58.51       37.85     17.93 o
 -20   2  19        1.22        0.91      7.31 o
 -18   2  19       19.67       20.52      7.64 o
 -16   2  19        8.06        3.16      6.62 o
 -14   2  19        9.79       13.19      6.30 o
 -12   2  19      192.18      172.84      8.76 o
 -10   2  19      187.62      177.60      8.29 o
  -8   2  19        8.76       12.66      3.43 o
  -6   2  19      125.97      120.27     11.29 o
  -4   2  19      174.67      155.67     11.23 o
  -2   2  19        7.76        1.39      5.78 o
   0   2  19       95.53      102.61     17.36 o
   2   2  19       19.32       12.14      3.87 o
   4   2  19      132.90      112.77      6.78 o
   6   2  19      342.59      360.83     11.65 o
   8   2  19      669.05      707.46     19.67 o
  10   2  19      104.23      106.58     10.11 o
  12   2  19       20.57       25.93     10.22 o
  14   2  19       53.58       58.33     13.01 o
 -21   3  19       63.79      112.33     12.96 o
 -19   3  19       53.12      110.43     14.57 o
 -17   3  19        3.91       11.18      7.89 o
 -15   3  19       38.72       31.17     11.89 o
 -13   3  19        8.77        7.29      6.47 o
 -11   3  19       12.07        8.97      5.00 o
  -9   3  19       28.21       21.20      4.76 o
  -7   3  19       32.03        7.08     13.02 o
  -5   3  19      260.45      252.81     24.31 o
  -3   3  19        0.37      -11.86      7.91 o
  -1   3  19      235.85      235.66     17.52 o
   1   3  19      410.83      412.59     16.29 o
   3   3  19      215.83      203.51      9.45 o
   5   3  19        7.53        6.05      5.09 o
   7   3  19       98.63      126.92     11.78 o
   9   3  19       99.89      120.43     11.64 o
  11   3  19        6.45       -7.28      7.69 o
  13   3  19       21.50       26.95      9.61 o
 -18   4  19       81.50      103.68     12.78 o
 -16   4  19       49.10       69.71     10.58 o
 -14   4  19      121.05      125.00     11.74 o
 -12   4  19       46.30       69.39      9.89 o
 -10   4  19      105.73      105.86     10.02 o
  -8   4  19       73.77       71.19      7.77 o
  -6   4  19        6.22        0.52      4.33 o
  -4   4  19        0.00       -1.63      3.79 o
  -2   4  19       23.29       16.67      4.81 o
   0   4  19       20.31       21.38      6.92 o
   2   4  19       42.77       31.92      7.02 o
   4   4  19       20.81        8.82      8.09 o
   6   4  19        2.32       -2.99      8.71 o
   8   4  19        2.87        9.50     14.13 o
  10   4  19       69.14       88.68     13.53 o
 -13   5  19        1.33       -4.12      8.93 o
 -11   5  19        8.09        5.21     13.02 o
  -9   5  19       12.45       -0.84      8.09 o
  -7   5  19       25.49       31.33      8.25 o
  -5   5  19       19.78       36.51      7.78 o
  -3   5  19       51.96       81.70     10.77 o
  -1   5  19       96.57      100.65     11.36 o
   1   5  19       28.21       35.83      9.11 o
   3   5  19        8.64       -1.28      8.90 o
   5   5  19        0.07        2.60     11.29 o
 -22   0  20       31.74       29.52     15.63 o
 -20   0  20       17.29       34.73     15.63 o
 -18   0  20      182.37      217.04     24.31 o
 -16   0  20       12.84        8.68     10.42 o
 -14   0  20       44.24       29.52     12.15 o
 -12   0  20       42.36       53.83     12.15 o
 -10   0  20     4472.71     4486.81     96.33 o
  -8   0  20      400.28      436.07     39.07 o
  -6   0  20      973.25      974.78     39.07 o
  -4   0  20        7.96        8.68      6.14 o
  -2   0  20      111.17      141.90     10.38 o
   0   0  20      242.82      278.69     14.73 o
   2   0  20        4.96        1.42      6.67 o
   4   0  20      426.05      395.89     27.78 o
   6   0  20      285.59      345.53     27.78 o
   8   0  20       41.18       31.25     15.63 o
  10   0  20      140.83      147.59     24.31 o
  12   0  20       24.66       10.42     17.36 o
  14   0  20        0.11       10.42     19.10 o
 -23   1  20        8.76       10.42     11.05 o
 -21   1  20       10.78       26.91     11.05 o
 -19   1  20       51.89       73.88     12.85 o
 -17   1  20        1.57        3.07      7.91 o
 -15   1  20        0.54        2.68      6.67 o
 -13   1  20        1.55        3.95      6.67 o
 -11   1  20     1768.05     1738.70     37.39 o
  -9   1  20       59.42       51.52      6.87 o
  -7   1  20        6.08        8.90      4.44 o
  -5   1  20        4.15        7.64      4.09 o
  -3   1  20        0.77       -0.45      3.22 o
  -1   1  20       56.97       67.08      5.21 o
   1   1  20      459.49      479.94     12.40 o
   3   1  20        3.85       -3.76      4.59 o
   5   1  20        6.66        3.80      5.39 o
   7   1  20      274.04      280.21     16.21 o
   9   1  20       64.58       34.29      9.65 o
  11   1  20      122.66      134.97     14.03 o
  13   1  20      117.13      102.72     13.96 o
  15   1  20        7.40       17.86     11.58 o
 -22   2  20       20.22       18.58     12.09 o
 -20   2  20       10.93        0.46      9.15 o
 -18   2  20       57.29       40.71     10.85 o
 -16   2  20       17.46       17.05      6.51 o
 -14   2  20       25.43       39.83      7.06 o
 -12   2  20        4.69       10.09      5.85 o
 -10   2  20      286.84      276.11     19.24 o
  -8   2  20       96.30      106.01      6.78 o
  -6   2  20       15.07       -3.47     10.42 o
  -4   2  20       81.87       74.66     15.63 o
  -2   2  20      112.36      142.38     20.84 o
   0   2  20      314.89      234.41     24.31 o
   2   2  20       38.43       36.60      5.37 o
   4   2  20       14.00       13.59      8.52 o
   6   2  20        0.60       -8.92      7.64 o
   8   2  20      123.30      120.15     12.78 o
  10   2  20       10.01        9.02      9.92 o
  12   2  20      139.67      164.68     16.09 o
  14   2  20       32.47       22.80     12.34 o
 -19   3  20       32.82       27.96     11.83 o
 -17   3  20       20.32       26.61      8.40 o
 -15   3  20        2.43        2.83      6.63 o
 -13   3  20      248.22      234.16     13.47 o
 -11   3  20      108.25      108.76      7.77 o
  -9   3  20       17.46        8.36      4.76 o
  -7   3  20        4.96        2.27      7.91 o
  -5   3  20       12.30        7.44      9.55 o
  -3   3  20      328.67      310.37     24.31 o
  -1   3  20      338.32      383.46     20.84 o
   1   3  20       17.73       22.31      6.77 o
   3   3  20       39.15       57.93      6.35 o
   5   3  20        1.06        1.51      5.09 o
   7   3  20      131.03      123.57     10.75 o
   9   3  20        1.89        4.21      7.45 o
  11   3  20        5.68       13.29      8.36 o
 -16   4  20        6.01        5.67      7.76 o
 -14   4  20      158.03      155.49     13.73 o
 -12   4  20       84.77       96.10     12.42 o
 -10   4  20       58.32       64.25     10.23 o
  -8   4  20        6.10        2.02      4.67 o
  -6   4  20        2.50        1.48      4.37 o
  -4   4  20      146.83      139.31      7.11 o
  -2   4  20       93.50      109.65      6.68 o
   0   4  20       27.82       36.27      6.01 o
   2   4  20      165.33      134.92     15.29 o
   4   4  20      131.44      141.52     14.94 o
   6   4  20       15.58        1.42     13.84 o
   8   4  20       22.18       14.57      9.29 o
 -11   5  20        7.50       10.96     11.29 o
  -9   5  20       74.72       98.19     10.94 o
  -7   5  20       33.41       14.52      8.04 o
  -5   5  20       29.27       36.55      9.20 o
  -3   5  20       69.24       87.87     13.34 o
  -1   5  20      106.37      128.78     12.63 o
   1   5  20        4.01        2.68     12.09 o
   3   5  20      106.48      123.84     13.21 o
 -21   1  21       15.49       32.99     11.05 o
 -19   1  21        0.11      -12.02      9.55 o
 -17   1  21       66.51       58.34     10.85 o
 -15   1  21        3.11        3.47      7.91 o
 -13   1  21      160.14      172.30     13.76 o
 -11   1  21      289.30      297.69     18.23 o
  -9   1  21     2272.67     2242.04     43.01 o
  -7   1  21      537.04      512.57     14.85 o
  -5   1  21       12.28       22.98      4.81 o
  -3   1  21      143.51      150.32     12.51 o
  -1   1  21       24.92       34.51      5.48 o
   1   1  21      105.55      122.15     10.20 o
   3   1  21       57.86       64.09      8.02 o
   5   1  21      104.98       86.02     11.68 o
   7   1  21       14.19       29.45      8.64 o
   9   1  21      115.52      115.26     13.26 o
  11   1  21        0.36        9.30      9.92 o
  13   1  21       40.92       38.06     11.59 o
 -20   2  21       33.46       27.01     10.85 o
 -18   2  21        1.54        0.74      8.33 o
 -16   2  21        3.00        1.74      8.33 o
 -14   2  21       28.97       25.06      9.55 o
 -12   2  21      108.21      112.30      8.71 o
 -10   2  21        0.05       -2.63      4.81 o
  -8   2  21      594.79      563.36     14.92 o
  -6   2  21      692.24      628.55     36.46 o
  -4   2  21        0.04        6.95     12.15 o
  -2   2  21       62.90       38.20     15.63 o
   0   2  21        2.26        6.95      9.55 o
   2   2  21       77.58       68.98      7.66 o
   4   2  21      709.64      692.16     17.88 o
   6   2  21      348.84      339.09     17.48 o
   8   2  21      370.93      390.49     20.16 o
  10   2  21      113.50      130.71     14.54 o
  12   2  21        4.59        6.59     10.46 o
 -19   3  21       20.97       26.73      8.91 o
 -17   3  21        2.92        0.28      9.07 o
 -15   3  21        9.42       19.99      7.51 o
 -13   3  21        9.58       18.51      7.06 o
 -11   3  21      289.82      297.58     11.72 o
  -9   3  21        4.26       -5.15      4.26 o
  -7   3  21      619.69      553.04     29.52 o
  -5   3  21       23.78       24.96      9.59 o
  -3   3  21      133.77      112.16     13.34 o
  -1   3  21       32.04       28.87      9.59 o
   1   3  21       14.00       12.31      4.30 o
   3   3  21       95.36       90.85      7.01 o
   5   3  21        6.27       10.64      8.93 o
   7   3  21       22.35       26.37      9.68 o
   9   3  21       27.01       40.40     10.94 o
 -16   4  21       18.52       14.05     10.60 o
 -14   4  21       11.91        9.94      7.94 o
 -12   4  21      401.92      385.65     17.15 o
 -10   4  21        0.78       -3.44      6.44 o
  -8   4  21      184.60      189.25      9.08 o
  -6   4  21       91.79      101.76      6.53 o
  -4   4  21        2.60       -1.67      4.51 o
  -2   4  21       26.47       26.29      5.76 o
   0   4  21       13.94        6.95      5.05 o
   2   4  21       17.98       14.33      5.68 o
   4   4  21       69.61       83.06     10.20 o
   6   4  21       32.62       28.36     12.96 o
  -9   5  21       25.82       29.94     14.63 o
  -7   5  21        0.10        2.05      7.94 o
  -5   5  21      101.41      141.07     16.68 o
  -3   5  21        0.00        0.31      7.89 o
  -1   5  21        0.01        1.16     16.64 o
   1   5  21        6.82        2.20      7.64 o
 -22   0  22      409.75      451.45     36.46 o
 -20   0  22      366.13      494.86     34.73 o
 -18   0  22      324.95      319.49     29.52 o
 -16   0  22      463.11      520.90     31.25 o
 -14   0  22      572.00      579.94     32.99 o
 -12   0  22       59.54       79.87     13.89 o
 -10   0  22      141.96      123.28     17.36 o
  -8   0  22     2987.99     3028.26     68.72 o
  -6   0  22      373.77      358.57     25.18 o
  -4   0  22      392.38      429.59     32.12 o
  -2   0  22      145.68      122.56     19.10 o
   0   0  22      118.72      110.69     14.76 o
   2   0  22        7.00       -5.21     10.42 o
   4   0  22      216.60      215.31     22.57 o
   6   0  22        4.55       -8.68     12.15 o
   8   0  22      261.09      262.19     29.52 o
  10   0  22        1.51        8.68     15.63 o
  12   0  22       63.02       76.40     22.57 o
 -21   1  22       53.30       80.27     13.34 o
 -19   1  22       10.33       -4.34      8.59 o
 -17   1  22       59.60       55.88     12.15 o
 -15   1  22        1.67        8.43      8.33 o
 -13   1  22       93.49       95.22     10.85 o
 -11   1  22      407.74      441.41     15.84 o
  -9   1  22     1060.49     1034.84     24.90 o
  -7   1  22      337.80      333.96     12.39 o
  -5   1  22     1329.00     1282.86     27.05 o
  -3   1  22       28.51       27.39      5.61 o
  -1   1  22      146.02      158.62     12.01 o
   1   1  22        0.84        3.78      5.29 o
   3   1  22      363.41      350.43     13.96 o
   5   1  22        2.13        7.19      8.33 o
   7   1  22      450.16      417.45     23.73 o
   9   1  22      650.12      622.68     28.68 o
  11   1  22      254.31      256.39     22.49 o
 -20   2  22      336.43      372.49     22.94 o
 -18   2  22      175.43      197.43     24.31 o
 -16   2  22      102.16      107.41     12.50 o
 -14   2  22        5.02        3.34      7.91 o
 -12   2  22       98.75      103.64     15.42 o
 -10   2  22       66.25       78.12      7.31 o
  -8   2  22        0.84       -3.09      4.55 o
  -6   2  22        2.65       26.05     13.89 o
  -4   2  22      106.00      128.49     20.84 o
  -2   2  22      365.54      388.94     31.25 o
   0   2  22       63.53       66.34      5.79 o
   2   2  22      113.05      128.44      8.27 o
   4   2  22      353.39      419.60     14.74 o
   6   2  22        7.51       15.50     10.67 o
   8   2  22       27.03       20.15      9.65 o
  10   2  22      272.15      292.01     38.13 o
 -17   3  22       85.41       77.76     12.85 o
 -15   3  22       98.22       81.32     11.56 o
 -13   3  22        0.00        0.12      7.59 o
 -11   3  22       77.63       75.60      7.74 o
  -9   3  22        0.14       -3.76      8.25 o
  -7   3  22       70.33       81.61     19.10 o
  -5   3  22      119.40       59.04     19.10 o
  -3   3  22        1.52        3.47     13.89 o
  -1   3  22        0.20       22.57     15.63 o
   1   3  22       50.94       60.45      5.89 o
   3   3  22        0.95        0.45      6.65 o
   5   3  22       64.31       51.29     11.23 o
   7   3  22        8.60        4.58      9.03 o
   9   3  22       44.73       22.01     10.94 o
 -14   4  22        0.56       -0.99      6.95 o
 -12   4  22      169.19      158.80     17.78 o
 -10   4  22        1.82        0.31      6.78 o
  -8   4  22       75.62       75.35     12.48 o
  -6   4  22       11.64       12.81      4.44 o
  -4   4  22       22.74       10.42     14.76 o
  -2   4  22        9.98       15.49      5.55 o
   0   4  22       12.46       13.94      4.88 o
   2   4  22       55.59       51.67      8.98 o
   4   4  22      103.95      101.86     11.87 o
 -19   1  23        0.56       -8.68      8.33 o
 -17   1  23        9.70        4.05      9.15 o
 -15   1  23        2.24       -4.63      7.06 o
 -13   1  23        9.69        5.21      8.33 o
 -11   1  23        0.58       -9.98      7.06 o
  -9   1  23       56.67       72.43      8.18 o
  -7   1  23       28.56       29.89      6.30 o
  -5   1  23      117.69      112.87      8.25 o
  -3   1  23       43.23       41.54      7.75 o
  -1   1  23      264.22      275.71     18.09 o
   1   1  23        5.09        4.55     10.89 o
   3   1  23        9.26       14.35      9.15 o
   5   1  23       29.98       30.95     10.38 o
   7   1  23        0.09        8.89     10.38 o
   9   1  23       49.50       56.58     14.08 o
  11   1  23       46.23       33.94     18.23 o
 -18   2  23       20.38       24.50     10.85 o
 -16   2  23      163.85      199.68     16.67 o
 -14   2  23       26.80       16.87     14.76 o
 -12   2  23       65.34       29.02     14.76 o
 -10   2  23       14.97       15.47      6.13 o
  -8   2  23       98.46      114.85     15.08 o
  -6   2  23      271.50      256.98     27.78 o
  -4   2  23      270.87      241.35     27.78 o
  -2   2  23      121.85      125.02     22.57 o
   0   2  23       42.55       37.68      5.79 o
   2   2  23      208.27      228.23     11.78 o
   4   2  23       40.16       41.82      8.98 o
   6   2  23      198.11      223.27     16.09 o
   8   2  23       59.62       58.76     11.75 o
 -17   3  23       20.85       42.53     11.23 o
 -15   3  23       13.57       24.31     15.63 o
 -13   3  23       12.66        3.97      7.59 o
 -11   3  23       18.98       12.50      5.79 o
  -9   3  23        0.31       -0.47      4.69 o
  -7   3  23       17.90       22.57     15.63 o
  -5   3  23      125.21      118.07     24.31 o
  -3   3  23       12.07       19.10     15.63 o
  -1   3  23       31.33       13.89     15.63 o
   1   3  23        0.09        2.05      8.11 o
   3   3  23        0.03        3.47      5.79 o
   5   3  23       40.87       46.83     10.50 o
   7   3  23       81.13       59.91     11.98 o
 -12   4  23       16.78       17.87      9.15 o
 -10   4  23        0.69       -4.84     16.50 o
  -8   4  23        7.48        1.93      5.12 o
  -6   4  23        1.58       21.21      6.45 o
  -4   4  23        0.82      -19.10     15.63 o
  -2   4  23        0.75        3.47     17.36 o
   0   4  23      108.46      120.94      8.69 o
   2   4  23        9.93       14.54      8.93 o
 -18   0  24      115.59      119.81     20.84 o
 -16   0  24      215.10      230.93     24.31 o
 -14   0  24       29.66       12.15     12.15 o
 -12   0  24      139.96      119.81     17.36 o
 -10   0  24      130.28      144.12     17.36 o
  -8   0  24      106.74       85.08     15.63 o
  -6   0  24      925.08      934.15     41.67 o
  -4   0  24        0.12        6.95     10.42 o
  -2   0  24        9.96       10.42     10.42 o
   0   0  24       23.37       32.99     12.15 o
   2   0  24       19.21       24.31     13.89 o
   4   0  24       93.78      118.07     19.10 o
   6   0  24       14.44       24.31     15.63 o
   8   0  24       12.56       -3.47     15.63 o
 -19   1  24       10.77        8.80      9.15 o
 -17   1  24       27.88       32.17      9.96 o
 -15   1  24       71.68       78.96     11.62 o
 -13   1  24       22.56       43.21     13.02 o
 -11   1  24        7.37        4.67      7.91 o
  -9   1  24       91.61      107.06     18.97 o
  -7   1  24      724.09      728.91     19.73 o
  -5   1  24       58.54       61.93      7.06 o
  -3   1  24       47.19       43.76      7.06 o
  -1   1  24      104.81      103.31      8.73 o
   1   1  24        5.47       -3.47      7.06 o
   3   1  24       73.58       44.13     10.85 o
   5   1  24       11.08       21.03     10.85 o
   7   1  24      148.45      147.82     19.10 o
   9   1  24       14.38       18.23     12.09 o
 -16   2  24       18.22       20.73     10.42 o
 -14   2  24       26.55       23.77      9.59 o
 -12   2  24       23.56       26.26     11.29 o
 -10   2  24        1.08        4.77      6.01 o
  -8   2  24      351.68      365.45     12.40 o
  -6   2  24       24.67       36.46     15.63 o
  -4   2  24       83.54       97.24     20.84 o
  -2   2  24        3.94       26.05     15.63 o
   0   2  24       66.83       57.17      8.15 o
   2   2  24       57.45       72.25      8.75 o
   4   2  24       44.68       38.01     10.85 o
   6   2  24       90.08       99.70     14.13 o
   8   2  24        0.80        4.05     10.85 o
 -15   3  24       45.44       51.59     11.56 o
 -13   3  24       25.65        6.08      7.59 o
 -11   3  24       30.44       37.59      9.15 o
  -9   3  24      166.32      157.22      8.63 o
  -7   3  24       36.25       41.67     19.10 o
  -5   3  24       20.80       20.84     17.36 o
  -3   3  24       12.26      -10.42     15.63 o
  -1   3  24        8.43       20.84     17.36 o
   1   3  24       33.95       36.52      6.23 o
   3   3  24        6.27        3.47      8.93 o
   5   3  24       13.51       20.35     10.25 o
  -8   4  24       81.27      103.07      7.57 o
  -6   4  24        9.76       -3.47     17.36 o
  -4   4  24       26.74       34.73     20.84 o
  -2   4  24        0.48      -23.44     15.63 o
 -17   1  25      153.59      171.65     15.82 o
 -15   1  25       51.99       51.67     10.38 o
 -13   1  25       69.92       92.73     12.09 o
 -11   1  25       56.57       81.26     10.85 o
  -9   1  25       19.72        5.21     11.29 o
  -7   1  25      115.08      110.39     11.29 o
  -5   1  25      364.67      385.05     16.06 o
  -3   1  25       33.28       37.74      7.06 o
  -1   1  25       10.92        7.12      6.30 o
   1   1  25       15.61       12.65      8.33 o
   3   1  25       81.93       60.03     11.62 o
   5   1  25       12.75       37.29     11.62 o
   7   1  25       43.84       46.72     13.34 o
 -16   2  25       15.42       43.41     11.23 o
 -14   2  25        2.69       -7.19      8.33 o
 -12   2  25        5.22        1.60      7.36 o
 -10   2  25       25.14       20.84      6.23 o
  -8   2  25      214.81      228.22     22.28 o
  -6   2  25      369.47      343.80     32.99 o
  -4   2  25      412.08      418.46     36.46 o
  -2   2  25      173.47      177.97     10.03 o
   0   2  25      170.65      159.91      9.64 o
   2   2  25       45.29       57.99     10.50 o
   4   2  25       93.04       86.77     12.85 o
 -11   3  25        5.85       -3.07      6.35 o
  -9   3  25        2.59       -7.47      8.31 o
  -7   3  25       48.28       57.30     20.84 o
  -5   3  25       82.97       97.24     22.57 o
  -3   3  25       12.24        5.21     17.36 o
  -1   3  25       44.62       41.67     20.84 o
   1   3  25       22.55       22.52      6.15 o
 -16   0  26        5.53       17.36     13.89 o
 -14   0  26       17.55       13.89     12.15 o
 -12   0  26        3.40       -5.21     10.42 o
 -10   0  26       85.24       79.87     15.63 o
  -8   0  26       37.76       38.20     13.89 o
  -6   0  26        0.00        0.00     12.15 o
  -4   0  26      120.48      112.86     19.10 o
  -2   0  26       73.73      118.07     17.36 o
   0   0  26       47.49       48.62     15.63 o
   2   0  26       22.90       24.31     13.89 o
   4   0  26       70.55       78.14     19.10 o
 -15   1  26      148.02      162.12     14.58 o
 -13   1  26       52.73       51.55     10.85 o
 -11   1  26      197.60      194.27     15.02 o
  -9   1  26       10.25      -13.89     15.63 o
  -7   1  26       98.62       90.37     16.50 o
  -5   1  26      461.65      437.29     16.00 o
  -3   1  26      399.27      350.28     18.30 o
  -1   1  26      340.28      395.85     20.01 o
   1   1  26       22.94       14.70      9.15 o
   3   1  26        0.90        2.55      9.15 o
   5   1  26       43.21       61.50     12.85 o
 -14   2  26      109.60      154.44     14.45 o
 -12   2  26        6.10        6.70      8.33 o
 -10   2  26       19.24       16.00      7.59 o
  -8   2  26       30.69       20.34      6.23 o
  -6   2  26      210.65      263.92     29.52 o
  -4   2  26      105.50      113.56     15.63 o
  -2   2  26       36.27       47.70      6.78 o
   0   2  26        0.06        7.91      6.13 o
   2   2  26       33.68       63.05     11.56 o
  -7   3  26       19.74       24.31     17.36 o
  -5   3  26        0.28      -23.44     15.63 o
  -3   3  26       59.73       53.83     20.84 o
 -13   1  27       16.28       23.87      9.59 o
 -11   1  27        8.08        1.20      7.91 o
  -9   1  27       56.54       71.08     11.29 o
  -7   1  27        3.10        7.94      8.33 o
  -5   1  27       36.99       45.35      9.59 o
  -3   1  27       20.62       35.81      9.59 o
  -1   1  27        6.63       17.71      9.15 o
   1   1  27       60.26       47.98     11.62 o
 -10   2  27       31.98       28.36     19.97 o
  -8   2  27       10.55       12.50      5.79 o
  -6   2  27      210.02      219.27     10.81 o
  -4   2  27        5.45        0.84      5.12 o
  -2   2  27      256.88      250.52     16.90 o
 -10   0  28       36.90       31.25     13.89 o
  -8   0  28        2.13       12.15     13.89 o
  -6   0  28       21.31        6.95     12.15 o
  -4   0  28       49.94       78.14     15.63 o
  -2   0  28        8.59       -5.21     12.15 o
  -9   1  28       10.51       13.54      8.67 o
  -7   1  28       31.92       39.94      9.96 o
  -5   1  28       27.01       34.50      9.59 o
  -3   1  28       73.01       76.74     13.89 o
 
